# Supplementary material for: Comparison of visceral adipose tissue DNA methylation and gene expression profiles in female adolescents with obesity
Source: Diabetol Metab Syndr. 2019 Nov 27;11:98. doi: 10.1186/s13098-019-0494-y (PMC6881970; doi:10.1186/s13098-019-0494-y)
Supplement: Supplementary file 2 — Additional file 2: Table S2. Differentially regulated DNA methylation probes from global DNA methylation analysis. [file 13098_2019_494_MOESM2_ESM.xlsx]

## Sheet: Additional Table S2
Additional Table S2
Probeset ID	Gene Symbol	INFINIUM_DESIGN_TYPE	UCSC_REFGENE_GROUP	p-value(Phenotype)	p-value(Ethnicity)	p-value(Phenotype * Ethnicity)	% Methylation (Ob)	% Methylation (L)	% Methylation Difference (Ob-L)
cg10734734	A1BG	I	Body	0.0418	0.0485	0.5128	5.031 ± 0.83	5.54 ± 0.65	-0.51
cg05727648	A4GALT	I	TSS1500	0.0177	0.0478	0.0414	6.913 ± 0.7	7.18 ± 0.9	-0.27
cg17744825	AAA1	II	TSS200	0.0235	0.0289	0.108	88.14 ± 2.26	88.5 ± 0.91	-0.4
cg21881338	AACS	II	Body	0.0339	0.5267	0.1127	88.69 ± 1.44	89 ± 0.98	-0.38
cg02602915	AADAT	II	TSS1500	0.0226	0.3962	0.6178	10.24 ± 1.28	11.6 ± 0.59	-1.39
cg10313637	AAK1	I	1stExon	0.0417	0.3481	0.3295	5.153 ± 0.73	5.19 ± 0.52	-0.04
cg10935720	AARSD1	I	TSS200	0.0212	0.0621	0.1607	4.601 ± 0.7	4.67 ± 0.57	-0.07
cg14546955	AASDHPPT	II	Body	0.0384	0.0023	0.5578	87.14 ± 1.88	85.6 ± 2.93	1.46
cg05218653	ABCA3	I	Body	0.0381	0.0061	0.0027	93.12 ± 0.93	91.2 ± 2.14	1.84
cg19041648	ABCB4	I	TSS200	0.0187	0.0426	0.0323	5.237 ± 1.15	5.33 ± 0.59	-0.09
cg02185727	ABCC1	II	Body	0.0039	0.0003	0.0181	8.94 ± 1.35	8.76 ± 0.77	0.17
cg26758427	ABCC12	II	Body	0.0249	0.0366	0.2869	85.86 ± 2.45	84.1 ± 2.71	1.74
cg13617376	ABCC2	II	Body	0.0141	0.0533	0.0222	69.86 ± 5.58	70.5 ± 1.63	-0.67
cg24476569	ABCC4	II	TSS1500	0.0138	0.0243	0.1416	31.53 ± 7.05	29.6 ± 6.45	1.91
cg11790681	ABCD2	II	1stExon	0.0273	0.0064	0.1184	7.104 ± 1.1	7.36 ± 1.22	-0.26
cg15393234	ABCE1	II	5'UTR	0.0429	0.4372	0.2279	5.433 ± 0.53	5.53 ± 0.72	-0.1
cg25981124	ABCF2	I	5'UTR	0.0399	0.1938	0.0983	5.832 ± 0.87	5.87 ± 0.6	-0.04
cg18281102	ABCG5	II	Body	0.0408	0.3676	0.4517	78.74 ± 4.55	79 ± 3.05	-0.26
cg06727412	ABHD15	II	TSS1500	0.0388	0.057	0.0582	6.932 ± 0.94	6.85 ± 1.21	0.08
cg24109852	ABHD2	II	5'UTR	0.0408	0.0101	0.1192	6.804 ± 0.81	6.94 ± 0.82	-0.14
cg01906197	ABHD4	II	TSS200	0.0231	0.0636	0.1328	7.426 ± 0.74	7.68 ± 0.66	-0.25
cg22310229	ABHD8	II	Body	0.026	0.0223	0.1253	89.79 ± 1.79	89.2 ± 2.14	0.6
cg03625292	ABI1	II	Body	0.0433	0.3254	0.0961	80.96 ± 2.35	79.6 ± 2.69	1.29
cg08579038	ABLIM2	II	Body	0.012	0.0132	0.0337	82.13 ± 3.47	80.8 ± 2.2	1.24
cg03997398	ABLIM3	II	5'UTR	0.0199	0.0131	0.5192	11.26 ± 1.19	12.8 ± 2.3	-1.54
cg04669407	ABLIM3	II	5'UTR	0.0351	0.3042	0.0321	14.49 ± 2.48	14.8 ± 2.55	-0.37
cg27200190	ACACA	I	1stExon	0.0208	0.054	0.136	3.463 ± 0.36	3.7 ± 0.59	-0.24
cg14565881	ACADM	I	TSS200	0.0063	0.0324	0.6969	3.896 ± 0.37	4.79 ± 0.79	-0.9
cg27246729	ACADS	II	TSS200	0.0137	0.545	0.118	7.579 ± 0.97	8 ± 1.13	-0.42
cg14010578	ACBD4	II	5'UTR	0.0242	0.0873	0.1975	11.42 ± 1.6	11.5 ± 1.35	-0.14
cg01901107	ACCN3	I	Body	0.0381	0.4509	0.1205	2.967 ± 0.38	3.19 ± 0.58	-0.23
cg18119621	ACER3	II	Body	0.0332	0.9413	0.0939	84.4 ± 1.85	84.7 ± 1.79	-0.37
cg12709556	ACHE	I	1stExon	0.0414	0.0065	0.0935	4.912 ± 0.79	4.8 ± 0.8	0.1
cg19452315	ACIN1	II	TSS200	0.0212	0.0187	0.109	10.52 ± 1.54	10.5 ± 1.11	0
cg10266490	ACOT11	II	TSS200	0.0242	0.0937	0.0378	19.99 ± 3.67	21.9 ± 2.98	-2
cg05826817	ACOT9	II	Body	0.0488	0.0768	0.017	28.24 ± 3.32	28.9 ± 4.19	-0.69
cg19544746	ACOX3	II	Body	0.0099	0.3111	0.0463	12.52 ± 2.99	13.5 ± 1.78	-1.06
cg23629820	ACOX3	II	Body	0.0375	0.0189	0.054	58.48 ± 15	51.4 ± 12.2	7
cg12007596	ACRBP	II	TSS200	0.0414	0.1959	0.0656	7.807 ± 1.35	8.38 ± 0.79	-0.58
cg02516388	ACSF2	I	1stExon	0.0214	0.2012	0.136	5.282 ± 0.79	5.31 ± 0.68	-0.03
cg05521982	ACSF3	II	TSS1500	0.0194	0.0378	0.026	26.09 ± 5.91	28.5 ± 4.36	-2.44
cg27495617	ACSF3	I	TSS1500	0.0072	0.03	0.3306	5.949 ± 0.82	6.34 ± 0.63	-0.4
cg01942849	ACSF3	II	Body	0.0141	0.0398	0.0383	87.32 ± 2.75	86.6 ± 1.53	0.67
cg00287477	ACSL1	II	Body	0.0331	0.0024	0.1118	46.54 ± 3.97	48.3 ± 7.77	-1.84
cg18254147	ACSL6	I	TSS1500	0.0243	0.0554	0.1298	6.695 ± 0.97	6.93 ± 0.91	-0.24
cg01555300	ACSM1	II	3'UTR	0.0259	0.0078	0.0248	76.75 ± 2.4	76.4 ± 2.83	0.33
cg23614791	ACSS3	I	TSS200	0.0327	0.3592	0.0588	4.902 ± 0.53	5.49 ± 0.57	-0.6
cg03860650	ACTL7B	II	TSS200	0.0475	0.8746	0.0076	88.78 ± 1.35	88.3 ± 2.06	0.44
cg05231821	ACTN4	I	TSS200	0.0236	0.0132	0.0743	5.873 ± 0.73	5.82 ± 0.47	0.05
cg11453585	ACTR1A	II	TSS1500	0.0356	0.0659	0.1489	12.5 ± 3.76	12.5 ± 1.91	-0.09
cg11096640	ACTR3B	II	Body	0.0487	0.7732	0.2217	5.09 ± 0.66	5.84 ± 1.09	-0.75
cg18156033	ACVR1C	II	TSS200	0.0421	0.0659	0.0754	10.99 ± 1.95	10.7 ± 1.12	0.29
cg02183680	ACYP1	II	TSS200	0.0274	0.0101	0.3679	9.789 ± 2	9.57 ± 1.69	0.22
cg01393184	ADAM17	II	TSS200	0.05	0.4885	0.014	6.801 ± 1.33	6.63 ± 0.96	0.17
cg05706001	ADAM22	II	TSS1500	0.0488	0.0688	0.6941	5.397 ± 0.74	5.55 ± 0.81	-0.15
cg17313494	ADAMTS10	II	3'UTR	0.0169	0.0186	0.1457	7.871 ± 0.87	7.9 ± 0.83	-0.03
cg11590772	ADAMTS10	II	Body	0.0495	0.0075	0.3078	36.98 ± 4.92	36.1 ± 5.52	0.82
cg24863552	ADAMTS17	II	Body	0.0144	0.2001	0.0103	65.19 ± 2.86	62.9 ± 2.9	2.24
cg14355939	ADAMTSL2	II	5'UTR	0.033	0.7623	0.045	78.88 ± 4.22	78.2 ± 2.48	0.65
cg01922433	ADAMTSL4	I	Body	0.0263	0.0368	0.0767	80.7 ± 4.55	81.8 ± 4.68	-1.15
cg07492281	ADAP1	II	Body	0.0053	0.0407	0.0569	85.95 ± 1.66	85.8 ± 1.61	0.13
cg00830813	ADAP1	II	Body	0.0461	0.0305	0.0226	77.17 ± 2.76	76.3 ± 2.76	0.86
cg05085844	ADAP1	II	Body	0.0429	0.0064	0.0299	75.19 ± 4.12	74.2 ± 4.21	0.98
cg07133749	ADAP2	II	Body	0.0495	0.0667	0.0096	16.48 ± 4.36	15.8 ± 2.7	0.63
cg14099218	ADARB2	II	Body	0.042	0.0855	0.4138	87 ± 1.8	87.1 ± 1.62	-0.16
cg14590817	ADARB2	II	TSS200	0.0043	0.0078	0.1399	5.035 ± 0.7	5.18 ± 0.39	-0.15
cg03051439	ADAT2	II	Body	0.0351	0.045	0.7275	4.746 ± 0.46	4.7 ± 0.42	0.05
cg10590857	ADCY2	II	Body	0.0027	0.0747	0.0135	8.127 ± 1.35	8.39 ± 1.4	-0.27
cg18845797	ADCY2	II	Body	0.0073	0.0006	0.0071	67.24 ± 4.02	67.1 ± 5.8	0.1
cg25556905	ADCY4	I	TSS200	0.0105	0.2015	0.0037	6.057 ± 0.87	6.14 ± 1.01	-0.09
cg23815646	ADCY8	II	Body	0.0317	0.254	0.1859	20.45 ± 4.02	20.9 ± 6.06	-0.49
cg09032423	ADCY9	II	3'UTR	0.0279	0.0058	0.0094	81.19 ± 3.15	81.6 ± 3.39	-0.46
cg08122100	ADD1	II	Body	0.0347	0.1342	0.2958	85.09 ± 2.24	85.1 ± 1.97	-0.09
cg07200748	ADD3	II	5'UTR	0.0148	0.2582	0.3226	11.99 ± 1.51	11.3 ± 1.16	0.67
cg25073725	ADH5	I	TSS200	0.0227	0.029	0.4068	4.195 ± 0.45	3.92 ± 0.34	0.27
cg07219303	ADH6	II	TSS1500	0.0342	0.0513	0.3818	70.44 ± 7.4	69.6 ± 6.13	0.81
cg10314295	ADK	II	TSS200	0.0459	0.0228	0.3872	6.985 ± 1.21	7.3 ± 0.73	-0.32
cg12361155	ADO	II	TSS200	0.0247	0.2626	0.2065	7.683 ± 1.24	8.45 ± 0.62	-0.77
cg25226572	ADO	I	TSS1500	0.0423	0.2884	0.0875	4.716 ± 0.56	4.71 ± 0.49	0
cg11533385	ADORA3	II	Body	0.0187	0.0304	0.0115	78.7 ± 2.49	76.7 ± 2.71	1.9
cg01679512	ADPRHL1	I	TSS1500	0.0262	0.2273	0.1503	72.87 ± 3.18	73.5 ± 4.45	-0.65
cg05291427	ADRBK2	I	TSS200	0.0051	0.0031	0.0441	4.766 ± 0.71	5.46 ± 1.04	-0.7
cg24113449	ADRBK2	II	Body	0.0433	0.2093	0.0943	9.363 ± 1.53	9.06 ± 0.74	0.29
cg21083556	ADSSL1	II	Body	0.0166	0.0088	0.0468	64.11 ± 6.01	64.7 ± 6	-0.61
cg20674891	AFAP1L1	II	Body	0.0281	0.264	0.0857	5.349 ± 0.77	6.32 ± 1.23	-0.97
cg09797433	AFF1	II	Body	0.0249	0.0568	0.0446	84.41 ± 2.52	82.8 ± 2.98	1.53
cg26338050	AFF3	II	Body	0.0423	0.0292	0.0456	85.81 ± 1.61	86.1 ± 1.63	-0.36
cg21988972	AFF3	II	TSS1500	0.0236	0.2714	0.0064	55.76 ± 3.16	50.6 ± 4.44	5.06
cg13393914	AFF4	II	TSS1500	0.0058	0.0067	0.0845	5.474 ± 0.57	5.9 ± 0.59	-0.43
cg01907658	AFF4	I	5'UTR	0.002	0.0094	0.0033	3.974 ± 0.72	4.22 ± 0.49	-0.25
cg07291256	AGAP1	II	Body	0.0487	0.3213	0.6105	7.092 ± 1.06	7.55 ± 0.69	-0.46
cg10186395	AGAP1	II	Body	0.0224	0.2412	0.0261	79.82 ± 2.55	78.6 ± 3.16	1.16
cg07546943	AGAP1	II	Body	0.0387	0.3665	0.1669	55.29 ± 4.48	51.3 ± 6.12	3.9
cg21887193	AGAP3	I	Body	0.0459	0.0644	0.0575	19 ± 4.3	18.2 ± 3.57	0.74
cg02907524	AGBL1	II	TSS1500	0.0194	0.1786	0.1454	82.93 ± 5.44	82.3 ± 1.94	0.55
cg03483426	AGBL3	II	5'UTR	0.0208	0.0235	0.275	6.976 ± 1.09	7.67 ± 0.95	-0.7
cg03743037	AGBL3	II	Body	0.0053	0.0052	0.7363	83.44 ± 2.81	80.7 ± 4.36	2.72
cg26150621	AGBL4	II	Body	0.0094	0.1743	0.0934	86.58 ± 1.09	84.3 ± 1.36	2.19
cg01060804	AGBL5	II	5'UTR	0.0276	0.1745	0.0522	7.509 ± 0.9	7.04 ± 0.78	0.46
cg21990808	AGFG1	I	TSS200	0.0385	0.0272	0.723	7.099 ± 0.82	7.4 ± 0.65	-0.31
cg08590186	AGPAT1	II	Body	0.0368	0.0617	0.511	87.67 ± 2.54	86.7 ± 1.31	0.93
cg14170337	AGPAT4	II	5'UTR	0.0451	0.1134	0.0638	78.66 ± 5.1	77.9 ± 3.95	0.74
cg17021880	AGRN	II	Body	0.0021	0.0009	0.2273	72.18 ± 6	72.8 ± 5.4	-0.65
cg02138082	AGRN	II	Body	0.0199	0.0525	0.2029	74.56 ± 12.4	73.5 ± 10	0.96
cg20741620	AGRN	II	Body	0.0366	0.0031	0.0374	77.62 ± 2.64	76.2 ± 2.52	1.33
cg01711077	AGRN	II	Body	0.0226	0.0408	0.1171	58.7 ± 3.07	57.1 ± 3.27	1.55
cg08387293	AGRN	II	Body	0.0063	0.0008	0.0212	79.09 ± 3.98	75.5 ± 2.64	3.56
cg25712987	AGTR1	II	Body	0.0488	0.0919	0.7283	88.62 ± 1.54	87.9 ± 1.15	0.66
cg15204036	AGXT2L1	II	TSS1500	0.0341	0.3391	0.3676	40.55 ± 5.52	41.6 ± 7.02	-1.09
cg07051140	AGXT2L2	II	Body	0.0078	0.0212	0.0536	6.48 ± 0.9	6.55 ± 0.94	-0.08
cg11382799	AHDC1	I	5'UTR	0.0102	0.0758	0.0706	5.248 ± 1.02	5.48 ± 0.82	-0.23
cg03274456	AHNAK	I	Body	0.0476	0.9276	0.0089	44.71 ± 4.86	45.2 ± 6.69	-0.5
cg01987417	AHNAK2	I	Body	0.0327	0.0272	0.0178	4.28 ± 0.58	4.67 ± 0.76	-0.4
cg17287155	AHRR	I	Body	0.0405	0.1932	0.397	71.2 ± 8.99	72.4 ± 5.34	-1.27
cg04551776	AHRR	II	Body	0.0319	0.0956	0.259	65.19 ± 5.87	65.9 ± 5.86	-0.72
cg10149091	AHSA2	I	1stExon	0.0081	0.0403	0.1388	3.665 ± 0.57	3.86 ± 0.53	-0.2
cg12700102	AIDA	II	1stExon	0.0186	0.014	0.0288	7.42 ± 0.98	7.84 ± 1.09	-0.43
cg05045028	AIFM1	I	TSS200	0.0454	0.0371	0.0803	23.99 ± 2.34	23.1 ± 1.87	0.86
cg17446739	AIFM2	II	TSS200	0.0286	0.2004	0.1599	12.56 ± 3.27	13.2 ± 3.78	-0.72
cg01240734	AIFM2	I	5'UTR	0.0416	0.0413	0.2684	5.676 ± 0.72	6.14 ± 1.11	-0.47
cg25502086	AIFM2	II	5'UTR	0.0181	0.2098	0.2019	17.45 ± 3.46	17 ± 2.37	0.4
cg03113916	AIG1	I	3'UTR	0.0153	0.0194	0.0968	86.41 ± 1.92	85 ± 2.07	1.36
cg22237937	AIM1L	II	Body	0.0227	0.1324	0.0116	73.83 ± 3.56	74.7 ± 4.21	-0.91
cg23053573	AIM1L	I	Body	0.0262	0.0073	0.0634	7.901 ± 1.07	7.81 ± 0.78	0.09
cg09175749	AJAP1	II	5'UTR	0.0273	0.0354	0.2571	6.259 ± 0.6	6.36 ± 0.61	-0.11
cg01523799	AK3L1	I	5'UTR	0.0489	0.3587	0.2452	9.321 ± 0.89	10.3 ± 1.31	-0.99
cg23013958	AK3L1	II	TSS1500	0.0271	0.1033	0.0918	46.39 ± 5.81	43.8 ± 4.88	2.54
cg17181543	AK5	II	TSS1500	0.0241	0.0743	0.0292	80.05 ± 2.48	77.5 ± 3.91	2.51
cg04924056	AK7	II	Body	0.0081	0.0089	0.0397	14.01 ± 3.25	13.7 ± 1.12	0.29
cg03651715	AKAP12	II	Body	0.0102	0.0851	0.0454	51.92 ± 5.88	54 ± 4.72	-2.12
cg15672331	AKAP13	I	TSS200	0.0086	0.2454	0.1843	9.017 ± 1.11	9.56 ± 1.06	-0.55
cg05024901	AKAP13	II	5'UTR	0.0485	0.189	0.6801	9.426 ± 1.23	9.69 ± 1.5	-0.27
cg26893445	AKAP13	I	5'UTR	0.0367	0.1154	0.3881	4.374 ± 0.54	4.41 ± 0.59	-0.04
cg11345955	AKAP13	II	Body	0.047	0.7221	0.3646	84.36 ± 1.68	82 ± 2.65	2.29
cg09998151	AKAP6	II	Body	0.0053	0.0021	0.0115	43.25 ± 25.9	28.2 ± 15.6	15.03
cg21336547	AKAP8	I	1stExon	0.0449	0.027	0.2979	3.459 ± 0.41	3.96 ± 1.06	-0.51
cg05205152	AKAP8L	I	TSS200	0.03	0.0122	0.0286	3.576 ± 0.4	3.83 ± 0.53	-0.26
cg25926008	AKD1	I	TSS1500	0.0317	0.0011	0.0626	5.383 ± 0.83	5.12 ± 0.94	0.26
cg06864853	AKR1B1	I	TSS200	0.0296	0.033	0.1098	12.46 ± 1.65	13.5 ± 2.07	-1.03
cg16126458	AKR7A3	II	TSS200	0.046	0.5885	0.2464	6.178 ± 1.52	7.09 ± 2	-0.92
cg02319988	AKT1S1	II	TSS1500	0.0324	0.0254	0.1096	6.976 ± 0.67	7.26 ± 0.75	-0.29
cg04184946	AKTIP	I	TSS200	0.0216	0.145	0.2862	4.907 ± 0.61	5.03 ± 0.69	-0.13
cg24633242	AKTIP	II	TSS200	0.0219	0.031	0.0573	13.21 ± 2.73	12.7 ± 1.28	0.48
cg13910573	ALAD	II	5'UTR	0.0499	0.2521	0.3651	8.27 ± 1.75	8.65 ± 0.94	-0.38
cg26677892	ALDH1A3	II	Body	0.0485	0.0178	0.6681	85.8 ± 2.59	83 ± 3.44	2.71
cg16204509	ALDH1L2	II	TSS1500	0.0243	0.7093	0.2507	29.31 ± 2.51	30.5 ± 2.72	-1.2
cg03410790	ALDH3B1	II	Body	0.0381	0.0421	0.7416	72.94 ± 3.14	74.8 ± 2.03	-1.92
cg16823064	ALDH4A1	I	Body	0.0389	0.0044	0.1259	85.87 ± 3.5	84.9 ± 3.31	0.94
cg20352402	ALDH8A1	II	TSS200	0.0189	0.0012	0.2148	68.46 ± 2.7	66.1 ± 4.68	2.28
cg07078747	ALG10	II	Body	0.0488	0.1385	0.2714	84.05 ± 5.89	83.5 ± 8.14	0.46
cg15358633	ALG10B	II	1stExon	0.036	0.1821	0.1555	7.89 ± 1.87	8.02 ± 1.01	-0.13
cg03849660	ALKBH4	I	Body	0.0395	0.0143	0.2999	78.7 ± 3.78	78 ± 3.66	0.67
cg14715602	ALKBH5	II	Body	0.0037	0.6094	0.0008	10.31 ± 1.32	10.8 ± 1.73	-0.56
cg02216481	ALOX15B	II	TSS1500	0.0047	0.0666	0.0075	63.13 ± 4.96	60.1 ± 4.86	2.99
cg22681190	ALPL	II	5'UTR	0.0457	0.0487	0.0102	49.45 ± 4.14	50.5 ± 6.26	-1.11
cg11816841	ALS2CL	I	5'UTR	0.0431	0.1003	0.0333	3.938 ± 0.47	3.95 ± 0.52	-0.01
cg08993172	ALX4	II	Body	0.0491	0.0186	0.1971	32.71 ± 6.41	30.8 ± 3.32	1.87
cg11909526	AMAC1	II	3'UTR	0.0382	0.1753	0.0311	61.65 ± 3.02	60.2 ± 4.86	1.45
cg08362313	AMACR	I	1stExon	0.032	0.5052	0.0375	3.971 ± 0.56	4.5 ± 0.46	-0.53
cg11323230	AMFR	II	1stExon	0.0393	0.0221	0.1289	5.847 ± 0.94	6.48 ± 0.84	-0.64
cg08367326	AMIGO1	I	5'UTR	0.0295	0.2738	0.0642	10.27 ± 1.78	10.6 ± 1.9	-0.41
cg13208429	AMMECR1	I	5'UTR	0.0446	0.5793	0.0604	27.5 ± 4.95	27.3 ± 4.03	0.15
cg08479532	AMMECR1	I	Body	0.0282	0.0366	0.1484	49.69 ± 2.51	48.4 ± 3.03	1.2
cg22929235	AMN1	II	Body	0.0177	0.2484	0.0046	8.233 ± 0.97	7.83 ± 0.82	0.4
cg06447552	AMOTL1	I	Body	0.0209	0.8395	0.0096	3.446 ± 0.39	3.45 ± 0.39	0
cg26839284	AMPD2	II	TSS1500	0.0141	0.0146	0.0216	6.82 ± 1.42	7.58 ± 2.26	-0.77
cg22215192	AMY2A	II	Body	0.0375	0.022	0.1655	86.21 ± 1.91	83.5 ± 2.72	2.7
cg17081778	AMZ1	I	5'UTR	0.0355	0.0745	0.076	5.067 ± 0.87	5.05 ± 0.66	0.01
cg26244401	AMZ2	I	TSS200	0.0252	0.012	0.2336	4.973 ± 0.94	5.02 ± 0.72	-0.05
cg14209926	ANAPC11	I	5'UTR	0.047	0.0303	0.2054	5.897 ± 0.76	6.13 ± 0.67	-0.24
cg06703803	ANAPC7	II	3'UTR	0.0205	0.1265	0.0063	59.97 ± 4.37	60.5 ± 6.48	-0.61
cg04334406	ANG	II	TSS1500	0.0154	0.0405	0.0521	26.66 ± 4.91	27.2 ± 5.57	-0.59
cg17793059	ANGPTL4	I	TSS200	0.0299	0.0128	0.057	7.462 ± 0.9	8.19 ± 0.53	-0.73
cg11696388	ANK1	II	Body	0.0394	0.011	0.0485	66.05 ± 2.83	62.8 ± 5.29	3.21
cg06365216	ANKFY1	II	Body	0.0382	0.0933	0.1989	87.73 ± 2	87.2 ± 1.54	0.51
cg07702696	ANKLE2	II	Body	0.013	0.027	0.1071	83.23 ± 2.56	82.6 ± 2.76	0.6
cg25192173	ANKLE2	II	Body	0.0312	0.3734	0.2461	89.06 ± 0.94	88 ± 1.82	1.06
cg22757531	ANKMY1	I	Body	0.0494	0.1125	0.2968	71.61 ± 4.68	71.6 ± 4.21	0.01
cg01274402	ANKRD11	II	5'UTR	0.0109	0.0003	0.0163	80.19 ± 3.94	79.9 ± 1.76	0.23
cg14063104	ANKRD13B	I	TSS200	0.0359	0.2606	0.02	3.549 ± 0.36	3.96 ± 0.5	-0.42
cg23488414	ANKRD17	II	Body	0.0326	0.255	0.0696	10.16 ± 2	12.7 ± 3.55	-2.58
cg13149744	ANKRD20B	II	Body	0.0173	0.0302	0.1232	73.28 ± 3.08	71.6 ± 2.8	1.66
cg14692453	ANKRD23	II	Body	0.0345	0.0759	0.2191	83.47 ± 2.01	83 ± 2.64	0.39
cg00841985	ANKRD28	I	TSS1500	0.0258	0.0239	0.2733	6.013 ± 0.44	6.79 ± 0.81	-0.78
cg14519736	ANKRD28	II	3'UTR	0.0326	0.0086	0.2067	80.94 ± 4.13	81.6 ± 2.57	-0.72
cg15434296	ANKRD29	I	TSS200	0.0104	0.0297	0.3971	16.45 ± 1.46	18.4 ± 1.83	-1.95
cg20211778	ANKRD30A	II	Body	0.0347	0.0275	0.0639	74.97 ± 4.15	73.8 ± 5.12	1.15
cg24786875	ANKRD32	II	Body	0.0204	0.0718	0.0741	23.95 ± 3.9	26.3 ± 5.31	-2.37
cg17424856	ANKRD33	II	1stExon	0.0038	0.0177	0.0089	52.23 ± 5.42	52.1 ± 3.63	0.11
cg04349021	ANKRD33	I	1stExon	0.0256	0.1279	0.0368	38.99 ± 4.46	37.3 ± 4.47	1.61
cg12053065	ANKRD33	II	TSS200	0.0072	0.1848	0.0068	57.8 ± 6.34	56.1 ± 5.93	1.68
cg16871828	ANKRD34A	II	Body	0.0493	0.8992	0.0327	17.85 ± 2.51	18.9 ± 3.12	-1.09
cg24834873	ANKRD34B	I	5'UTR	0.0179	0.046	0.1064	13.88 ± 12.2	14.1 ± 9.47	-0.27
cg02466321	ANKRD34B	I	1stExon	0.0479	0.0921	0.074	7.206 ± 0.71	7.35 ± 1.04	-0.15
cg00232805	ANKRD36	II	1stExon	0.0305	0.0108	0.1959	7.688 ± 0.87	7.62 ± 0.64	0.06
cg05725892	ANKRD37	II	TSS1500	0.0329	0.0197	0.2619	7.64 ± 1.22	8.21 ± 0.94	-0.57
cg05666077	ANKRD52	I	1stExon	0.0059	0.0264	0.3102	5.255 ± 0.46	5.73 ± 0.46	-0.48
cg25188975	ANKS1B	II	Body	0.0332	0.1014	0.0511	66.32 ± 5.63	66 ± 6.21	0.26
cg21476599	ANO2	II	Body	0.0112	0.0205	0.0141	69.57 ± 4.58	71.3 ± 4.51	-1.8
cg19660531	ANO2	I	Body	0.0153	0.0168	0.0362	75.94 ± 6.78	77.2 ± 5.14	-1.32
cg18275831	ANO5	II	Body	0.043	0.3707	0.0727	11.14 ± 1.98	11.5 ± 1.62	-0.4
cg25162927	ANO6	II	Body	0.0259	0.177	0.2787	90.93 ± 1.38	90.5 ± 0.87	0.39
cg03216474	ANO7	II	Body	0.0396	0.0048	0.1219	83.16 ± 3.45	80.6 ± 3.89	2.47
cg26735215	ANP32A	I	TSS1500	0.0469	0.0661	0.1157	4.047 ± 0.59	4.33 ± 0.78	-0.28
cg06482648	ANP32A	II	TSS1500	0.0163	0.0122	0.0052	7.088 ± 0.92	7.07 ± 0.73	0.01
cg21240351	ANP32B	II	Body	0.0357	0.1713	0.2367	6.352 ± 0.66	6.64 ± 0.56	-0.3
cg00476580	ANP32E	I	TSS1500	0.0209	0.0272	0.63	8.523 ± 1.01	7.7 ± 0.86	0.82
cg27529018	ANTXR2	II	Body	0.0314	0.03	0.4758	82.85 ± 1.44	83.4 ± 2.45	-0.58
cg08163714	ANXA2	II	3'UTR	0.0337	0.0543	0.1861	72.31 ± 4.74	73.2 ± 3.95	-0.91
cg19057001	ANXA6	II	TSS1500	0.0344	0.0931	0.1817	32.96 ± 4.62	31.6 ± 3.29	1.31
cg04329069	AP1B1	I	5'UTR	0.0443	0.3416	0.7796	3.849 ± 0.54	4.35 ± 0.56	-0.5
cg12237591	AP1M1	I	TSS200	0.0055	0.0435	0.0608	4.389 ± 0.43	4.71 ± 0.52	-0.33
cg07363977	AP2A2	I	Body	0.0301	0.0551	0.26	77.33 ± 5.54	76 ± 4.43	1.31
cg22159133	AP4B1	I	5'UTR	0.0234	0.0257	0.0741	7.304 ± 1.68	7.86 ± 0.83	-0.56
cg13917002	APBA1	II	5'UTR	0.0386	0.131	0.2532	68.81 ± 18.9	78.1 ± 12.7	-9.37
cg15623573	APBA1	II	TSS1500	0.0301	0.0778	0.087	5.193 ± 0.86	4.95 ± 0.34	0.24
cg01886303	APBA2	II	Body	0.0201	0.0238	0.1401	87.54 ± 1.83	87.6 ± 2.11	-0.09
cg03953482	APBA2	I	5'UTR	0.0084	0.0338	0.0755	74.28 ± 3.65	72.6 ± 2.3	1.59
cg26241806	APBB1IP	II	TSS200	0.0048	0.0337	0.0883	7.303 ± 0.95	8.11 ± 1.04	-0.81
cg08016336	APBB2	II	5'UTR	0.0361	0.0076	0.2109	64.84 ± 9.44	65.9 ± 11.2	-1.12
cg22718729	APBB2	I	5'UTR	0.0496	0.1044	0.3314	4.234 ± 0.65	4.56 ± 0.65	-0.33
cg01978534	APEH	I	TSS1500	0.0443	0.929	0.7791	13.69 ± 2.8	18.7 ± 4.63	-5.06
cg16953475	APEH	I	Body	0.013	0.366	0.2127	3.375 ± 0.46	3.86 ± 0.39	-0.49
cg11821824	APEX1	II	TSS200	0.034	0.2812	0.1578	7.054 ± 0.97	7.41 ± 0.91	-0.36
cg19506937	APEX2	I	TSS200	0.0491	0.4138	0.6322	26.45 ± 2.51	27.6 ± 2.77	-1.21
cg12166599	APEX2	I	TSS1500	0.0265	0.0109	0.4056	12.79 ± 1.92	12 ± 1.67	0.7
cg08160937	APLF	II	Body	0.0386	0.0036	0.6449	91.9 ± 1.21	91.4 ± 1.55	0.4
cg27474516	APLN	I	TSS200	0.0496	0.007	0.1948	38.99 ± 3.69	37.5 ± 2.13	1.45
cg19845250	APLP2	I	TSS200	0.0174	0.085	0.1769	9.008 ± 0.85	9.47 ± 0.77	-0.46
cg03582215	APOBEC3H	II	3'UTR	0.0403	0.3056	0.0407	75.37 ± 3.31	77 ± 3.14	-1.68
cg14123992	APOE	II	TSS1500	0.025	0.0148	0.0447	53.73 ± 4.95	55.5 ± 6.7	-1.77
cg21074476	APOLD1	II	Body	0.0496	0.7285	0.9138	77.92 ± 14.4	83.1 ± 12.1	-5.23
cg24022559	APOLD1	I	1stExon	0.0193	0.0847	0.9436	4.103 ± 0.35	4.64 ± 0.55	-0.54
cg16614940	APPBP2	II	Body	0.046	0.106	0.1365	12.47 ± 1.71	11.2 ± 2.3	1.17
cg25040783	APPL1	II	TSS1500	0.0078	0.1086	0.0274	8.646 ± 1.99	9.41 ± 1.57	-0.77
cg04372674	AQP1	II	TSS200	0.042	0.5233	0.1282	23.78 ± 4.53	22.8 ± 3.58	0.98
cg15373767	AQP1	II	TSS200	0.0338	0.4569	0.2374	19.91 ± 4.12	18.3 ± 2.81	1.58
cg25230363	AQP1	II	TSS200	0.0432	0.6947	0.2407	23.61 ± 4.76	21.3 ± 4.16	2.29
cg02506426	AQP11	II	TSS200	0.0221	0.1888	0.0793	10.28 ± 1.68	10.5 ± 1.49	-0.28
cg22713359	AQR	I	TSS200	0.0445	0.0846	0.2205	6.496 ± 0.73	6.52 ± 0.66	-0.03
cg00238848	ARAP1	I	Body	0.05	0.1489	0.1917	57.41 ± 4.83	57.9 ± 4.12	-0.57
cg03713592	ARAP1	I	1stExon	0.0463	0.011	0.0403	8.816 ± 1.58	8.11 ± 1.06	0.7
cg21539371	ARF1	I	TSS1500	0.0307	0.3934	0.0086	4.012 ± 0.65	4.37 ± 0.8	-0.36
cg15802323	ARF5	II	TSS1500	0.0152	0.0003	0.0463	13.89 ± 1.76	13.7 ± 1.96	0.18
cg13421935	ARFIP1	I	TSS1500	0.0322	0.1118	0.0672	2.881 ± 0.34	3.04 ± 0.38	-0.17
cg12934804	ARG2	I	TSS200	0.0368	0.0536	0.1016	4.23 ± 0.76	4.61 ± 0.82	-0.38
cg04074001	ARHGAP10	II	Body	0.0481	0.075	0.4644	87.38 ± 2.26	87.1 ± 2.54	0.23
cg26282731	ARHGAP10	II	Body	0.0446	0.0055	0.0513	56.04 ± 6.86	55.5 ± 9.7	0.46
cg08942338	ARHGAP17	I	TSS200	0.0122	0.0296	0.0631	5.639 ± 0.94	5.64 ± 0.44	0
cg07575086	ARHGEF10	II	5'UTR	0.0296	0.4482	0.0204	55.76 ± 6.25	56.8 ± 4.37	-1.12
cg14336665	ARHGEF10	II	5'UTR	0.0333	0.0007	0.3281	81.62 ± 5.69	79.1 ± 4.35	2.51
cg18641151	ARHGEF10L	II	TSS1500	0.0152	0.4358	0.4138	17.64 ± 2.36	18.6 ± 1.06	-0.99
cg11587191	ARHGEF16	II	Body	0.0221	0.3341	0.0072	69.48 ± 2.03	65.8 ± 3.31	3.61
cg00478127	ARHGEF3	II	5'UTR	0.0474	0.0201	0.466	9.313 ± 1.6	8.78 ± 1.48	0.52
cg25601319	ARID1A	II	TSS1500	0.0494	0.5249	0.2671	8.791 ± 1.28	9.18 ± 1.51	-0.4
cg01751433	ARID2	II	1stExon	0.0373	0.2317	0.0501	7.217 ± 0.7	7.03 ± 0.49	0.18
cg16388829	ARID5A	II	TSS200	0.0447	0.0575	0.0354	10.23 ± 2	10 ± 1.6	0.19
cg16013454	ARID5B	II	TSS1500	0.0343	0.0969	0.2188	24.1 ± 3.51	23.5 ± 4.16	0.54
cg22424536	ARL10	I	TSS200	0.0003	0.084	0.0437	5.248 ± 0.89	6.5 ± 0.62	-1.26
cg16869809	ARL13A	II	Body	0.0151	0.0267	0.0533	74.52 ± 3.31	72.7 ± 2.62	1.81
cg02145679	ARL15	II	Body	0.0378	0.0528	0.219	6.894 ± 1.37	6.74 ± 0.76	0.15
cg21944567	ARL2	I	Body	0.0478	0.1487	0.1005	3.325 ± 0.66	3.47 ± 0.47	-0.15
cg11029904	ARL4D	II	TSS200	0.0061	0.0021	0.0678	6.249 ± 1.07	6.85 ± 1.21	-0.6
cg25673373	ARL4D	II	5'UTR	0.0085	0.0792	0.0527	5.001 ± 1.03	5.29 ± 0.45	-0.29
cg01189475	ARL5A	I	TSS200	0.0136	0.0841	0.1029	4.994 ± 0.94	5.52 ± 0.93	-0.53
cg12543821	ARL5B	II	3'UTR	0.0237	0.0131	0.3397	88.12 ± 1.35	85.1 ± 2.34	3
cg16716608	ARMC10	II	TSS200	0.0454	0.1358	0.2967	8.104 ± 0.67	7.92 ± 0.76	0.18
cg05748666	ARMC2	II	TSS200	0.0346	0.1196	0.0327	5.277 ± 0.8	5.87 ± 0.93	-0.6
cg01128044	ARMC5	I	TSS200	0.043	0.11	0.1087	4.828 ± 0.57	4.73 ± 0.45	0.1
cg27375748	ARMCX5	II	TSS1500	0.0199	0.075	0.0695	40.38 ± 2.35	41.1 ± 2.28	-0.81
cg03273606	ARMCX5	II	5'UTR	0.0072	0.0168	0.0082	34.7 ± 3.51	34 ± 0.89	0.69
cg13295549	ARNT2	II	Body	0.0297	0.0691	0.7666	87.47 ± 2.7	86.7 ± 1.86	0.76
cg16810449	ARPC1B	I	5'UTR	0.0486	0.0205	0.1007	7.093 ± 0.86	7.82 ± 2.2	-0.73
cg00091596	ARRDC4	II	TSS200	0.0358	0.0294	0.0031	6.685 ± 0.78	7.18 ± 0.64	-0.5
cg23392359	ARSB	I	TSS1500	0.0109	0.0051	0.2677	75.27 ± 3.55	73.4 ± 3.44	1.84
cg08464958	ARSE	II	3'UTR	0.0131	0.0682	0.0042	76.03 ± 2.68	74.7 ± 3.25	1.3
cg09244244	ARSK	II	Body	0.0006	0.0221	0.0026	12.82 ± 2.83	13.4 ± 2.58	-0.64
cg06974175	ART5	II	Body	0.047	0.0003	0.051	30.96 ± 3.56	30.9 ± 4.71	0.02
cg06207804	ARTN	II	1stExon	0.049	0.0209	0.0244	14.36 ± 1.14	15.2 ± 1.82	-0.86
cg22843446	ASAM	II	TSS1500	0.0492	0.1454	0.2745	19.06 ± 1.87	19.8 ± 2.45	-0.74
cg07971745	ASAP3	II	3'UTR	0.0305	0.004	0.0602	86.96 ± 2.31	85.1 ± 2.47	1.82
cg08773314	ASB1	II	TSS1500	0.0184	0.3009	0.4328	14.7 ± 2.7	16.9 ± 2.7	-2.23
cg18255839	ASB1	I	TSS200	0.0208	0.0323	0.2335	4.439 ± 0.79	4.68 ± 0.76	-0.25
cg22851864	ASB13	II	Body	0.0077	0	0.0044	53.39 ± 9.29	53.7 ± 11	-0.33
cg09361469	ASB13	II	Body	0.0338	0.0075	0.0539	79.87 ± 5.74	76.3 ± 6.51	3.53
cg26422059	ASB18	I	Body	0.0355	0.1048	0.0708	7.109 ± 0.98	6.99 ± 0.63	0.12
cg16548201	ASB2	I	Body	0.0352	0.5008	0.0642	71.59 ± 8.67	70.4 ± 8.89	1.11
cg06263495	ASCL2	II	1stExon	0.0138	0.2388	0.121	15.39 ± 4.41	17.1 ± 3.62	-1.79
cg13721169	ASCL4	II	1stExon	0.0178	0.0072	0.0239	55.77 ± 4.42	53 ± 5.32	2.68
cg07756148	ASF1B	II	TSS200	0.0123	0.1094	0.0023	5.799 ± 0.82	5.62 ± 0.78	0.17
cg12532028	ASF1B	II	TSS1500	0.0127	0.0423	0.1312	52.28 ± 2.44	51.8 ± 2.04	0.46
cg03119126	ASH1L	I	TSS200	0.009	0.014	0.2577	6.97 ± 0.87	7.38 ± 0.71	-0.42
cg13855589	ASH1L	II	Body	0.0101	0.0147	0.2035	86.83 ± 2.25	85.6 ± 1.57	1.19
cg24318412	ASH2L	II	TSS1500	0.0158	0.0177	0.0862	6.619 ± 0.74	7.16 ± 0.67	-0.54
cg09748749	ASL	II	TSS1500	0.0193	0.0986	0.1487	42.63 ± 3.6	42.1 ± 2.5	0.46
cg10606061	ASPH	II	Body	0.0423	0.0095	0.307	89.08 ± 1.93	88.8 ± 2.46	0.28
cg06239285	ASRGL1	I	5'UTR	0.0477	0.0243	0.1796	5.107 ± 1.47	4.83 ± 0.57	0.28
cg06720214	ASRGL1	II	TSS1500	0.0411	0.0624	0.0297	84.42 ± 2.53	82.5 ± 2.86	1.9
cg12947510	ASTN2	II	Body	0.0155	0.7936	0.0078	9.757 ± 1.19	10.4 ± 1.44	-0.68
cg26423145	ASZ1	II	TSS1500	0.0341	0.4357	0.0933	80.3 ± 2.61	78.5 ± 2.46	1.8
cg19800427	ASZ1	II	TSS1500	0.0388	0.0186	0.0485	82.2 ± 4.55	79.8 ± 2.14	2.33
cg08192560	ATAD2B	I	1stExon	0.0056	0.0727	0.0232	4.752 ± 0.65	4.75 ± 0.49	0
cg05947649	ATAD3A	II	5'UTR	0.0119	0.0244	0.014	88.13 ± 2.39	88.2 ± 0.74	-0.07
cg15875062	ATAD3B	II	TSS1500	0.0356	0.052	0.3072	5.802 ± 1.21	5.7 ± 0.92	0.1
ch.17.795614F	ATAD5	II	Body	0.0258	0.0754	0.4376	12.32 ± 4.94	12.8 ± 2.67	-0.57
cg06933899	ATF4	II	5'UTR	0.0456	0.0666	0.0136	5.947 ± 0.64	6.35 ± 1.24	-0.41
cg05924253	ATF6B	II	TSS200	0.0177	0.0413	0.293	7.458 ± 0.94	7.72 ± 0.95	-0.27
cg14607161	ATF6B	II	Body	0.0304	0.0403	0.061	72.64 ± 3.22	72 ± 5.07	0.61
cg21548749	ATF6B	II	TSS1500	0.0398	0.0767	0.1511	54.38 ± 6.05	52.8 ± 3.89	1.51
cg12302217	ATF6B	II	Body	0.0364	0.018	0.0592	86.49 ± 1.63	84.5 ± 1.62	1.97
cg26711230	ATF7IP	II	TSS1500	0.0199	0.0002	0.2288	82.7 ± 2.03	80.4 ± 2.83	2.26
cg14060719	ATG2B	II	Body	0.0243	0.0303	0.8575	81.97 ± 2.67	78.8 ± 3.96	3.08
cg27568631	ATL3	II	5'UTR	0.0167	0.0056	0.0614	6.246 ± 0.85	6.41 ± 0.76	-0.17
cg11588932	ATM	II	TSS1500	0.0174	0.0053	0.4336	5.207 ± 0.84	5.58 ± 0.78	-0.38
cg21951425	ATP10A	II	TSS1500	0.0136	0.0748	0.3593	4.029 ± 0.66	4.5 ± 0.53	-0.48
cg14381255	ATP11A	II	Body	0.0457	0.0829	0.0954	59.87 ± 5.21	63 ± 5.76	-3.21
cg07006042	ATP1B3	II	1stExon	0.0072	0.0294	0.1496	4.15 ± 0.69	3.83 ± 0.41	0.31
cg09615620	ATP2A1	I	Body	0.0255	0.0025	0.1148	5.945 ± 1.26	6.17 ± 0.99	-0.23
cg19509829	ATP2A2	I	Body	0.0405	0.0111	0.0076	85.21 ± 2.35	84.1 ± 2.11	1.07
cg06204009	ATP2B3	II	TSS200	0.0352	0.0012	0.6084	85.86 ± 1.59	82.9 ± 2.85	2.91
cg17174660	ATP2C1	II	Body	0.0166	0.0212	0.8427	88.12 ± 1.71	86.7 ± 2.26	1.4
cg27459353	ATP2C2	II	TSS200	0.0028	0.0501	0.0339	12.52 ± 1.69	13.4 ± 1.62	-0.98
cg01790144	ATP2C2	II	Body	0.0305	0.0464	0.1737	81.26 ± 2.77	81.1 ± 3.13	0.16
cg22858861	ATP5A1	II	5'UTR	0.0297	0.2382	0.0499	9.365 ± 0.98	9.58 ± 0.75	-0.22
cg22283488	ATP5A1	II	5'UTR	0.0483	0.0225	0.2317	6.578 ± 1.46	6.44 ± 0.94	0.13
cg02905198	ATP5G2	II	TSS1500	0.0182	0.0725	0.0385	15.23 ± 2.29	15.3 ± 1.29	-0.15
cg21018522	ATP5L	I	5'UTR	0.0496	0.7478	0.2301	8.389 ± 0.65	9.18 ± 1.03	-0.8
cg18665023	ATP5O	II	Body	0.041	0.205	0.2442	7.126 ± 1.13	7.37 ± 0.44	-0.25
cg05195378	ATP6V0A2	I	Body	0.0155	0.068	0.0327	3.743 ± 0.33	3.9 ± 0.4	-0.16
cg04400540	ATP6V0B	I	TSS1500	0.0329	0.034	0.1353	7.909 ± 1.76	8 ± 0.93	-0.1
cg20685020	ATP6V0B	I	5'UTR	0.0235	0.0079	0.1272	4.936 ± 0.83	4.53 ± 0.47	0.4
cg20225275	ATP6V0E1	II	Body	0.0183	0.0265	0.2596	5.262 ± 0.81	5.62 ± 0.53	-0.37
cg08767710	ATP6V0E2	II	5'UTR	0.0338	0.0222	0.2632	6.796 ± 1.09	6.94 ± 1.09	-0.15
cg10478199	ATP6V1B1	II	Body	0.0483	0.0908	0.0932	5.532 ± 0.7	6.21 ± 0.7	-0.68
cg01782371	ATP8A2	II	1stExon	0.0268	0.2156	0.0089	7.829 ± 0.8	8.05 ± 0.75	-0.22
cg12762683	ATPAF2	II	TSS1500	0.0185	0.0376	0.2485	6.391 ± 1.12	6.75 ± 1.21	-0.37
cg26672431	ATPBD4	I	TSS200	0.0065	0.0025	0.2296	4.988 ± 0.91	5.38 ± 0.7	-0.4
cg25201280	ATPBD4	II	TSS200	0.0224	0.0819	0.118	6.116 ± 0.74	6.25 ± 0.63	-0.14
cg24631870	ATR	I	5'UTR	0.0168	0.1933	0.0256	3.26 ± 0.53	3.51 ± 0.33	-0.25
cg10948748	ATXN10	II	TSS200	0.033	0.1004	0.5105	15.25 ± 4.18	14.6 ± 2.5	0.58
cg18170098	ATXN1L	II	5'UTR	0.0475	0.0043	0.7076	7.414 ± 1.23	6.84 ± 1.06	0.57
cg06284901	ATXN1L	II	TSS1500	0.0161	0.0698	0.2091	14.73 ± 2.33	14 ± 1.41	0.7
cg19543068	ATXN3	I	TSS200	0.0431	0.1179	0.1357	5.138 ± 0.55	5.16 ± 0.45	-0.02
cg20569825	AUH	II	1stExon	0.0447	0.014	0.0261	8.511 ± 1.19	8.48 ± 0.67	0.03
cg14094639	AURKAIP1	I	Body	0.0491	0.0424	0.2281	71.83 ± 5.06	72.2 ± 4.58	-0.46
cg23666374	AUTS2	II	Body	0.0076	0.0001	0.0077	77.97 ± 5.6	77.3 ± 5.46	0.64
cg15585576	AUTS2	II	Body	0.0327	0.0325	0.1269	89.33 ± 2.27	88.5 ± 2.16	0.81
cg04388970	AVL9	II	Body	0.0417	0.0013	0.0263	69.2 ± 3.57	68 ± 7.62	1.11
cg25673357	AVP	I	Body	0.0232	0.0121	0.0077	5.952 ± 0.9	6.71 ± 2.17	-0.76
cg17940251	AVPR1B	I	TSS1500	0.046	0.032	0.0091	3.705 ± 0.58	3.77 ± 0.41	-0.07
cg12738079	AVPR2	II	TSS1500	0.0113	0.2309	0.0598	68.16 ± 3.87	68.6 ± 3.24	-0.53
cg25023245	AXIN1	II	5'UTR	0.0218	0.4449	0.0982	5.88 ± 0.84	6.22 ± 0.63	-0.35
cg27331759	AXIN1	I	Body	0.0328	0.0335	0.3342	88.37 ± 3.56	88.3 ± 2.46	0.03
cg18392085	AXIN2	I	5'UTR	0.0268	0.0189	0.2182	3.331 ± 0.39	3.74 ± 0.53	-0.42
cg26527638	AZI1	II	TSS1500	0.0352	0.0991	0.5754	4.589 ± 0.62	4.74 ± 0.68	-0.16
cg24136563	AZI1	II	Body	0.0136	0.0852	0.0156	87.58 ± 2.14	87.4 ± 1.5	0.13
cg06234584	AZI2	II	5'UTR	0.0202	0.3763	0.0811	19.2 ± 4.62	21.5 ± 2.6	-2.34
cg26050004	B3GALNT2	I	1stExon	0.047	0.0598	0.0224	5.507 ± 0.83	5.96 ± 1.14	-0.46
cg12306213	B3GAT2	II	TSS200	0.0205	0.0859	0.2916	6.16 ± 0.78	6.58 ± 0.37	-0.43
cg20557104	B3GNT8	II	5'UTR	0.0119	0.1235	0.1057	10.18 ± 1.49	10.5 ± 1.61	-0.33
cg00920069	B3GNTL1	II	Body	0.016	0.0308	0.0795	85.36 ± 2.04	84.2 ± 1.63	1.16
cg01090609	B4GALT6	II	Body	0.0498	0.5666	0.4132	8.402 ± 1.38	9.15 ± 1.2	-0.75
cg07208322	B4GALT7	I	1stExon	0.0326	0.083	0.4208	6.786 ± 0.98	7.31 ± 1.23	-0.53
cg25670076	BACH2	II	5'UTR	0.0324	0.0079	0.0221	53.46 ± 4.79	52.7 ± 5.17	0.73
cg15569512	BAG5	II	TSS1500	0.0389	0.0257	0.2877	4.432 ± 0.81	4.77 ± 0.57	-0.35
cg06451177	BAHCC1	II	Body	0.0491	0.0114	0.6867	87.77 ± 1.56	86.9 ± 1.63	0.79
cg26953288	BAI1	I	Body	0.0325	0.0164	0.0586	36.39 ± 10.7	36.2 ± 7.42	0.12
cg25473866	BAI1	II	Body	0.014	0.0408	0.0643	49.64 ± 6.35	47.5 ± 5.04	2.06
cg21934273	BAI1	I	Body	0.0108	0.0019	0.1845	67.76 ± 5.36	63.9 ± 3.91	3.79
cg26987720	BAIAP2	II	Body	0.048	0.305	0.117	76.89 ± 6.93	78 ± 2.78	-1.17
cg00419702	BAIAP2L2	II	Body	0.0332	0.1242	0.0137	8.342 ± 1.14	10.2 ± 2.86	-1.94
cg27505627	BAIAP2L2	I	1stExon	0.0214	0.0989	0.3668	88.52 ± 1.83	88.2 ± 1.65	0.27
cg20679084	BAMBI	I	1stExon	0.0187	0.1668	0.5606	6.218 ± 1	6.45 ± 0.68	-0.24
cg04264417	BANF1	I	1stExon	0.0084	0.4091	0.0253	4.668 ± 0.63	5.12 ± 0.47	-0.46
cg13946872	BANP	II	5'UTR	0.0242	0.107	0.1238	78.41 ± 5.1	81.6 ± 3.48	-3.23
cg27333547	BANP	II	Body	0.0338	0.0425	0.1695	86.79 ± 2.39	85.9 ± 1.79	0.85
cg00988491	BASP1	II	Body	0.0201	0.0494	0.8858	89.93 ± 1.32	88.5 ± 1.47	1.36
cg01138972	BAT1	II	1stExon	0.0185	0.0345	0.023	7.287 ± 1.17	7.76 ± 1.45	-0.48
cg19701014	BAT2	II	Body	0.0338	0.0931	0.0257	79.47 ± 2.94	79.7 ± 3.51	-0.25
cg26805346	BAT2	I	Body	0.0396	0.0365	0.0651	77.67 ± 3.93	74.8 ± 4.24	2.81
cg20921096	BAT3	I	TSS1500	0.004	0.0257	0.4641	6.032 ± 0.94	7.25 ± 1.38	-1.22
cg26710858	BAT3	II	TSS1500	0.0256	0.0762	0.059	4.762 ± 0.78	5.01 ± 0.48	-0.26
cg03111394	BAT3	II	Body	0.02	0.0411	0.095	84.95 ± 3.09	83.9 ± 1.57	1.01
cg22944934	BAT3	II	TSS1500	0.0413	0.2556	0.1151	86.59 ± 1.71	84.6 ± 2.41	1.95
cg16500605	BAT3	I	TSS1500	0.0497	0.0409	0.033	34.91 ± 6.33	32 ± 3.68	2.83
cg17867605	BAT4	II	TSS1500	0.0214	0.1322	0.2954	4.261 ± 0.76	4.42 ± 0.62	-0.16
cg14435492	BAT5	II	Body	0.0085	0.0152	0.0035	79.38 ± 3.49	79.2 ± 3.78	0.16
cg05513979	BAX	I	TSS200	0.0051	0.0002	0.0522	5.663 ± 0.96	5.43 ± 0.65	0.23
cg23512654	BAZ1A	II	Body	0.0222	0.0129	0.2031	4.815 ± 0.74	5.02 ± 0.9	-0.21
cg12199011	BAZ2A	II	Body	0.0335	0.2271	0.0097	7.237 ± 0.85	7.75 ± 1.34	-0.52
cg22034968	BBC3	I	3'UTR	0.0429	0.026	0.0086	56.43 ± 4.17	54.4 ± 4.85	1.98
cg26719549	BBS10	II	TSS200	0.0438	0.4076	0.317	11.02 ± 1.58	11.6 ± 1.34	-0.62
cg24651966	BBS12	II	Body	0.0471	0.1102	0.7989	89.56 ± 2.23	90.5 ± 1.4	-0.93
cg06221222	BCAR3	II	TSS1500	0.0078	0.0001	0.1756	75.09 ± 3.93	72.9 ± 4.52	2.12
cg13222022	BCAS3	II	Body	0.0218	0.0294	0.6509	89.54 ± 2.25	86.7 ± 3.26	2.83
cg05356755	BCAT2	I	TSS1500	0.0494	0.4627	0.192	11.87 ± 4.42	13.1 ± 7.51	-1.32
cg23059550	BCAT2	I	Body	0.0475	0.1187	0.0459	4.123 ± 0.6	4.17 ± 0.41	-0.05
cg22274251	BCKDHB	I	TSS200	0.0377	0.1292	0.4365	4.259 ± 0.63	4.78 ± 0.78	-0.53
cg19242448	BCKDHB	II	Body	0.015	0.0382	0.1185	6.708 ± 1.05	7.03 ± 0.55	-0.33
cg03589372	BCKDK	I	TSS200	0.0392	0.126	0.2847	5.387 ± 1.16	5.18 ± 0.54	0.21
cg23324086	BCL11B	II	TSS1500	0.0393	0.0374	0.2026	16.16 ± 3.51	16.2 ± 2.22	-0.07
cg07111678	BCL2	I	TSS1500	0.0432	0.0296	0.0144	3.406 ± 0.54	3.73 ± 0.71	-0.33
cg24837254	BCL2L1	I	TSS1500	0.0358	0.1183	0.1086	8.224 ± 0.97	8.87 ± 1.12	-0.65
cg10552903	BCL7A	I	TSS1500	0.0214	0.0033	0.0082	53.47 ± 3.1	50.2 ± 4.64	3.2
cg11754402	BCL9	II	TSS1500	0.0111	0.0841	0.0316	8.304 ± 1.43	9.13 ± 1.35	-0.83
cg13307200	BCOR	II	5'UTR	0.0453	0.4533	0.0323	76.52 ± 2.54	74.1 ± 5.12	2.35
cg08204843	BDH1	I	3'UTR	0.0302	0.5399	0.2385	6.039 ± 0.5	6.47 ± 0.84	-0.44
cg18424965	BDKRB2	II	TSS1500	0.0067	0.4724	0.0135	17.61 ± 2.62	17.7 ± 2.38	-0.18
cg24010952	BDKRB2	II	TSS1500	0.0399	0.5446	0.1346	29.24 ± 4.23	28.8 ± 3.32	0.36
cg20954537	BDNF	II	Body	0.021	0.0331	0.033	8.451 ± 1.07	8.63 ± 0.96	-0.18
cg26663754	BET1	I	TSS200	0.0487	0.0122	0.8844	4.961 ± 0.8	5.01 ± 0.57	-0.05
cg13533456	BET3L	II	3'UTR	0.0396	0.0159	0.4412	85.66 ± 3.72	84 ± 2.34	1.64
cg13747195	BEX4	I	Body	0.0428	0.2004	0.0182	62.64 ± 6.02	63.1 ± 5.41	-0.54
cg01374431	BEX4	I	TSS200	0.0448	0.1414	0.3175	35.4 ± 3.4	35 ± 3.49	0.34
cg24790801	BEX4	I	1stExon	0.0149	0.076	0.0591	50.01 ± 3.4	49.1 ± 1.91	0.9
cg27488875	BGN	I	5'UTR	0.0251	0.0057	0.0544	50.19 ± 3.01	50.4 ± 2.13	-0.24
cg22982510	BGN	II	Body	0.034	0.024	0.0459	88.23 ± 2.96	87.4 ± 1.91	0.79
cg04039555	BHLHB9	I	TSS200	0.0461	0.1178	0.4486	25.73 ± 5.89	24.1 ± 5.45	1.57
cg26269881	BHLHE40	II	Body	0.0325	0.0277	0.3611	22.77 ± 5.6	22.6 ± 3.98	0.15
cg03732185	BICD1	I	TSS1500	0.0322	0.1608	0.1006	4.141 ± 0.42	4.66 ± 0.88	-0.52
cg18849256	BICD1	II	Body	0.0236	0.3288	0.0831	74.93 ± 2.83	75.1 ± 1.85	-0.19
cg08695724	BICD2	II	TSS200	0.0103	0.0119	0.1832	13.67 ± 1.75	14 ± 1.41	-0.35
cg01280609	BID	II	TSS200	0.0416	0.2687	0.1515	4.819 ± 0.77	5.16 ± 0.64	-0.35
cg06787487	BIK	II	TSS1500	0.0496	0.1102	0.0762	7.08 ± 1.01	7.32 ± 1.2	-0.24
cg05842548	BIN1	II	Body	0.0341	0.1729	0.0255	61.87 ± 9.56	65.1 ± 5.15	-3.27
cg00545886	BLCAP	II	3'UTR	0.0355	0.3026	0.0098	73.06 ± 6.84	71.9 ± 6.75	1.15
cg18641050	BLOC1S2	II	Body	0.0137	0.0306	0.2169	9.187 ± 1.81	10 ± 1.47	-0.89
cg00249181	BLOC1S3	II	5'UTR	0.0123	0.1003	0.1948	6.43 ± 1.29	6.84 ± 0.97	-0.41
cg22769810	BLOC1S3	II	TSS1500	0.0078	0.0047	0.0082	5.454 ± 0.73	5.72 ± 0.48	-0.27
cg09433379	BLOC1S3	I	TSS1500	0.0295	0.0395	0.3088	5.133 ± 0.91	5.27 ± 0.63	-0.14
cg11589573	BLOC1S3	II	TSS200	0.0438	0.3185	0.0941	6.462 ± 0.57	6.3 ± 0.49	0.16
cg22555539	BLVRA	I	TSS200	0.0251	0.1094	0.3178	4.436 ± 0.51	4.64 ± 0.33	-0.21
cg06922772	BMF	I	1stExon	0.0132	0.0175	0.1384	3.817 ± 0.68	3.94 ± 0.62	-0.12
cg26917673	BMP3	I	TSS200	0.0385	0.1741	0.4276	5.85 ± 1.21	6.28 ± 0.7	-0.43
cg01941671	BMP3	II	TSS200	0.0358	0.2249	0.0266	5.749 ± 1.01	5.52 ± 0.69	0.22
cg06865255	BMP5	II	1stExon	0.0346	0.0024	0.3013	74.22 ± 5	72 ± 4.2	2.15
cg05249084	BMP8B	II	Body	0.0136	0.1918	0.377	43.28 ± 4.01	46 ± 3.15	-2.74
cg15020132	BMPER	II	Body	0.0121	0.0734	0.0472	83.38 ± 2.78	80.6 ± 3.82	2.73
cg13272839	BMPR2	II	5'UTR	0.0451	0.4217	0.1582	5.957 ± 0.67	6.38 ± 0.88	-0.43
cg18521536	BMPR2	II	5'UTR	0.0206	0.0046	0.1982	6.231 ± 0.88	6.63 ± 0.64	-0.41
cg14050262	BMS1P4	I	TSS200	0.0335	0.1886	0.5701	2.714 ± 0.3	3.02 ± 0.42	-0.31
cg26771998	BMS1P4	II	TSS200	0.0107	0.0173	0.1651	28.82 ± 2.09	27 ± 3.33	1.74
cg04389426	BNC2	II	TSS1500	0.0327	0.0172	0.4578	4.829 ± 1.23	4.85 ± 0.85	-0.03
ch.9.319861R	BNC2	II	Body	0.0251	0.3348	0.1694	17.53 ± 1.76	17.4 ± 2.29	0.1
cg13452214	BNC2	II	Body	0.0238	0.1914	0.033	80.76 ± 2.64	77.4 ± 5.35	3.32
cg11197015	BNIP3	I	TSS1500	0.0366	0.253	0.0243	4.059 ± 0.57	4.24 ± 0.66	-0.19
cg05232067	BNIP3L	II	Body	0.0266	0.0623	0.0483	7.195 ± 0.89	7.2 ± 0.76	-0.01
cg11498079	BOD1	I	TSS200	0.0323	0.1014	0.223	6.306 ± 0.77	6.26 ± 0.98	0.05
cg21117668	BOK	I	5'UTR	0.0351	0.7562	0.1024	3.999 ± 0.58	4.64 ± 0.82	-0.65
cg07495363	BOLL	I	TSS200	0.0323	0.0497	0.0383	6.214 ± 1.6	5.96 ± 0.85	0.25
cg00982548	BOLL	I	5'UTR	0.0494	0.0956	0.4723	83.06 ± 6.44	82.4 ± 6.15	0.61
cg07734961	BOLL	II	Body	0.0415	0.0348	0.3451	81.42 ± 3.18	80.4 ± 3.1	1
cg18687753	BPTF	II	Body	0.0278	0.0126	0.2804	81.8 ± 3.75	80.1 ± 3.08	1.67
cg02286533	BRCA1	I	TSS1500	0.0402	0.0567	0.0281	47.46 ± 9.71	47.1 ± 6.52	0.33
cg25067162	BRCA1	II	TSS1500	0.0392	0.0321	0.1164	33.84 ± 8.74	31.6 ± 6.33	2.25
cg05153735	BRCA2	II	TSS200	0.0226	0.0013	0.8845	6.113 ± 0.67	6.67 ± 0.8	-0.56
cg08364093	BRE	II	5'UTR	0.0387	0.0714	0.3341	12.94 ± 3.37	13.9 ± 2.84	-0.97
cg14640481	BRI3	II	TSS1500	0.0488	0.2047	0.1374	5.033 ± 0.67	5.17 ± 0.34	-0.14
cg01589353	BRI3BP	I	Body	0.0183	0.0929	0.0232	85.35 ± 1.87	85.4 ± 1.28	-0.14
cg03270197	BRP44L	II	TSS200	0.0357	0.4832	0.086	8.324 ± 0.95	7.79 ± 0.64	0.53
cg15786971	BRSK1	I	TSS200	0.0089	0.1675	0.1738	8.542 ± 1.96	9.35 ± 1.51	-0.82
cg16274762	BRSK2	II	Body	0.0086	0.7209	0.0141	24.47 ± 1.96	25.2 ± 2.52	-0.77
cg06263372	BRUNOL4	I	Body	0.0084	0.0117	0.0973	77.15 ± 3.05	77.1 ± 3.78	-0.01
cg21375294	BRUNOL4	II	Body	0.0397	0.1307	0.1625	8.522 ± 1.83	7.97 ± 1.02	0.54
cg25708850	BRWD3	II	TSS1500	0.0119	0.0158	0.3585	33.83 ± 5.71	35.2 ± 8.4	-1.39
cg15456960	BSG	I	1stExon	0.0099	0.3747	0.1242	3.617 ± 0.53	4.04 ± 0.47	-0.43
cg25243261	BSG	I	TSS200	0.0112	0.1323	0.0884	4.178 ± 0.52	4.44 ± 0.54	-0.27
cg05126514	BSN	II	Body	0.0106	0.032	0.1156	40.33 ± 15.7	55.1 ± 15.5	-14.77
cg16572152	BSN	II	TSS1500	0.0378	0.0668	0.0599	5.316 ± 0.56	5.09 ± 0.4	0.23
cg19602139	BSN	II	Body	0.0402	0.0637	0.0053	91.84 ± 1.42	91.3 ± 1.61	0.47
cg24506324	BTBD11	II	Body	0.0099	0.0924	0.0793	9.943 ± 1.2	10.1 ± 1.16	-0.17
cg07396092	BTBD12	II	TSS1500	0.0365	0.0288	0.0269	30.86 ± 7.66	26.5 ± 2.59	4.27
cg09267483	BTBD17	II	Body	0.0139	0.0459	0.0781	9.076 ± 2.47	8.93 ± 2.96	0.14
cg12730424	BTBD7	II	5'UTR	0.0207	0.046	0.278	7.441 ± 1.78	7.18 ± 0.77	0.25
cg16264776	BTBD8	II	Body	0.0422	0.0538	0.1165	90.04 ± 1.62	89.2 ± 1.42	0.79
cg01187721	BTBD9	II	Body	0.0186	0.1342	0.2793	89.34 ± 1.59	86.9 ± 2.26	2.41
cg02299360	BTG2	II	Body	0.0274	0.0644	0.4368	10.67 ± 1.31	10.6 ± 1.39	0.03
cg05381852	BTNL2	II	Body	0.0367	0.0666	0.1653	88.2 ± 2.2	87 ± 1.9	1.17
cg22561794	BTNL8	II	Body	0.0483	0.2619	0.1043	50.03 ± 34.8	61.1 ± 27.1	-11.08
cg05886367	BTNL9	II	1stExon	0.046	0.0014	0.1258	19.66 ± 2.87	19.4 ± 1.55	0.24
cg15054972	BUB1	II	TSS200	0.0413	0.0888	0.6848	7.148 ± 1.15	7.47 ± 1.06	-0.32
cg18235465	C10orf105	II	3'UTR	0.0104	0.0906	0.4295	84.58 ± 2.01	84.1 ± 2.17	0.47
cg25323057	C10orf116	II	3'UTR	0.0256	0.1429	0.0563	16.14 ± 2.79	15.5 ± 2.6	0.55
cg23128967	C10orf12	II	TSS200	0.0379	0.2312	0.2259	76.71 ± 17.3	85.5 ± 2.87	-8.81
cg08592527	C10orf12	II	TSS200	0.0275	0.0617	0.0221	88.44 ± 2.23	86.4 ± 1.63	1.96
cg03128219	C10orf128	II	Body	0.0142	0.0396	0.3746	79.31 ± 1.82	76.3 ± 3.61	2.92
cg02274509	C10orf137	II	TSS1500	0.024	0.023	0.0695	8.534 ± 1.09	9.2 ± 1.06	-0.67
cg08890360	C10orf137	II	TSS1500	0.0472	0.0509	0.8754	8.074 ± 1.26	8.04 ± 1.06	0.03
cg12733607	C10orf140	II	5'UTR	0.0319	0.0077	0.1463	21.53 ± 7.31	18.6 ± 2.96	2.84
cg01126162	C10orf18	II	5'UTR	0.0479	0.0454	0.0941	36.96 ± 4.04	36.1 ± 1.8	0.79
cg10309340	C10orf2	I	1stExon	0.022	0.07	0.2617	6.396 ± 1.37	6.47 ± 1.14	-0.08
cg26686009	C10orf25	II	3'UTR	0.0482	0.045	0.0377	36.37 ± 5.15	37.9 ± 9.71	-1.59
cg23456144	C10orf25	II	1stExon	0.0325	0.0242	0.1369	11.15 ± 1.16	11.4 ± 1.28	-0.28
cg06094615	C10orf53	I	TSS200	0.0438	0.7364	0.0501	4.868 ± 0.57	5.43 ± 0.84	-0.56
cg17982459	C10orf78	I	1stExon	0.0296	0.1301	0.9828	5.296 ± 0.43	5.74 ± 0.48	-0.44
cg16299747	C10orf82	II	TSS1500	0.0441	0.2111	0.4103	30.29 ± 3.76	27.5 ± 2.43	2.7
cg24411972	C10orf93	II	Body	0.0242	0.191	0.0001	74.72 ± 2.9	73.1 ± 3.2	1.53
cg21944027	C11orf17	I	TSS1500	0.0147	0.321	0.1068	6.942 ± 0.76	7 ± 0.82	-0.06
cg00310855	C11orf2	I	3'UTR	0.0171	0.0141	0.16	6.159 ± 1.09	6.55 ± 0.86	-0.39
cg10718721	C11orf30	II	5'UTR	0.0229	0.1018	0.1591	15.56 ± 4.11	15.5 ± 1.41	0.04
cg10346511	C11orf46	I	TSS200	0.0387	0.1779	0.4972	5.539 ± 0.45	5.8 ± 0.5	-0.27
cg09906309	C11orf46	II	TSS1500	0.0181	0.0289	0.2411	6.986 ± 1.7	6.67 ± 1.47	0.31
cg03339077	C11orf49	II	Body	0.02	0.0711	0.1908	60.32 ± 3.78	61 ± 5.69	-0.76
cg04209631	C11orf54	II	TSS1500	0.007	0.099	0.1912	5.768 ± 0.88	6.32 ± 0.62	-0.56
cg04988845	C11orf57	I	5'UTR	0.0416	0.0845	0.2668	6.903 ± 0.91	7.39 ± 0.39	-0.49
cg23979269	C11orf83	I	TSS200	0.005	0.3458	0.0009	5.173 ± 0.66	5.58 ± 0.65	-0.41
cg24179027	C11orf86	II	TSS1500	0.038	0.0117	0.0062	65.02 ± 3.82	63.6 ± 2.37	1.41
cg20591337	C12orf10	II	TSS200	0.0415	0.0211	0.1526	3.432 ± 0.53	3.41 ± 0.51	0.02
cg02617837	C12orf23	I	TSS200	0.0253	0.0398	0.4653	4.451 ± 0.45	4.98 ± 0.85	-0.53
cg23461906	C12orf23	I	TSS1500	0.0426	0.5795	0.0693	4.832 ± 0.8	5.26 ± 0.4	-0.43
cg08464674	C12orf53	I	TSS200	0.038	0.0052	0.0347	5.07 ± 1.04	4.96 ± 0.87	0.1
cg20711383	C12orf61	II	3'UTR	0.0481	0.0301	0.329	16.76 ± 4.03	16.1 ± 2.14	0.63
cg20393962	C12orf63	II	Body	0.0331	0.0256	0.1269	86.31 ± 2.95	85.7 ± 1.57	0.53
cg02339418	C12orf65	I	TSS200	0.0041	0.0234	0.0306	9.013 ± 2.33	9.09 ± 1.48	-0.08
cg14437324	C12orf72	II	TSS200	0.0251	0.0799	0.0427	7.688 ± 1.53	8.31 ± 0.82	-0.63
cg13521672	C13orf15	I	5'UTR	0.0443	0.031	0.2731	6.51 ± 0.52	6.97 ± 0.81	-0.47
cg22950347	C13orf23	II	1stExon	0.0466	0.081	0.3105	4.461 ± 0.61	4.5 ± 0.39	-0.05
cg06245962	C13orf27	I	TSS200	0.0292	0.5595	0.1501	4.444 ± 0.32	4.77 ± 0.5	-0.33
cg20260570	C13orf34	II	5'UTR	0.0451	0.0624	0.2595	5.957 ± 0.84	6.09 ± 0.71	-0.14
cg11421702	C13orf37	II	Body	0.0332	0.0365	0.3622	10.41 ± 2.63	10.8 ± 1.45	-0.45
cg00708844	C14orf135	II	TSS1500	0.0156	0.012	0.4509	9.742 ± 1.06	10 ± 1.23	-0.3
cg14846499	C14orf147	II	TSS1500	0.0178	0.008	0.4607	6.078 ± 0.84	6.27 ± 0.65	-0.2
cg18633154	C14orf166B	II	Body	0.0458	0	0.0022	54.49 ± 5.81	53.1 ± 8.87	1.29
cg07011304	C14orf167	II	TSS1500	0.0116	0.0208	0.0919	32.51 ± 3.39	31 ± 3.53	1.48
cg12062492	C14orf167	II	Body	0.0426	0.3519	0.7816	22.08 ± 2.43	18.5 ± 2.91	3.49
cg02101808	C14orf174	I	TSS200	0.0167	0.017	0.0503	8.283 ± 1.46	8.03 ± 0.93	0.25
cg16370772	C14orf179	II	TSS1500	0.0248	0.0627	0.5183	13.01 ± 2.19	14.2 ± 1.66	-1.24
cg21198755	C14orf180	II	TSS200	0.0397	0.3525	0.0167	32.33 ± 3.92	34.4 ± 4.05	-2.15
cg10047101	C14orf181	I	3'UTR	0.0087	0.12	0.0903	4.922 ± 0.54	5.46 ± 0.53	-0.54
cg14874703	C14orf28	II	TSS200	0.0271	0.0428	0.3913	6.347 ± 1.7	6.7 ± 0.97	-0.36
cg26077392	C14orf33	II	Body	0.0194	0.4775	0.1557	88.34 ± 0.72	87.4 ± 1.85	0.91
cg08541933	C14orf43	I	TSS200	0.0307	0.192	0.1911	4.942 ± 0.52	5.32 ± 0.62	-0.38
cg06835156	C14orf70	II	Body	0.0423	0.0341	0.0325	50.59 ± 6.19	50.9 ± 8.19	-0.37
cg06891164	C14orf79	I	TSS1500	0.0116	0.0019	0.0606	74.53 ± 3.37	75.9 ± 4.41	-1.4
cg02753834	C15orf17	II	TSS200	0.0139	0.0661	0.0411	11.86 ± 1.11	11.8 ± 1.12	0.02
cg15674596	C15orf23	I	1stExon	0.0498	0.2729	0.168	4.715 ± 0.78	4.94 ± 0.81	-0.23
cg09693508	C15orf42	II	1stExon	0.0401	0.1159	0.3376	7.737 ± 1.23	7.48 ± 1.18	0.25
cg06333492	C15orf44	I	1stExon	0.0105	0.3002	0.1282	5.409 ± 0.48	6.11 ± 0.55	-0.7
cg21839138	C15orf48	I	TSS200	0.0363	0.2281	0.1002	6.009 ± 0.59	6.14 ± 0.98	-0.14
cg13981725	C15orf58	II	5'UTR	0.0162	0.063	0.0212	5.795 ± 0.79	6.17 ± 0.73	-0.38
cg03986909	C15orf60	II	Body	0.0444	0.0009	0.0127	75.55 ± 2.56	74.3 ± 2.92	1.22
cg01994216	C16orf11	II	5'UTR	0.0029	0.0065	0.0138	68.78 ± 3.32	69.1 ± 3.66	-0.31
cg07165459	C16orf13	II	TSS1500	0.0084	0.029	0.1763	8.584 ± 0.92	9.51 ± 1.27	-0.93
cg00419692	C16orf52	II	TSS1500	0.0022	0.0485	0.0083	4.956 ± 0.88	5.36 ± 1.05	-0.41
cg10178960	C16orf57	II	TSS1500	0.0415	0.0783	0.3148	10.75 ± 0.99	10.4 ± 0.84	0.3
cg26876114	C16orf59	II	Body	0.0499	0.021	0.0894	84.05 ± 3.4	82.8 ± 1.69	1.23
cg09450828	C16orf71	II	5'UTR	0.0451	0.2105	0.0474	7.617 ± 0.8	7.49 ± 0.52	0.12
cg09635681	C16orf88	I	TSS200	0.0499	0.1861	0.0017	3.666 ± 0.59	3.97 ± 0.4	-0.31
cg27487931	C16orf89	II	1stExon	0.0474	0.0598	0.0199	66.03 ± 4.59	65.9 ± 4.62	0.12
cg05149617	C16orf92	II	TSS1500	0.0086	0.014	0.0624	4.734 ± 0.76	5.13 ± 0.65	-0.4
cg00806198	C17orf28	II	TSS200	0.0492	0.0416	0.2451	11.93 ± 1.16	11.6 ± 1.45	0.28
cg10907148	C17orf28	I	Body	0.0038	0.0136	0.0032	47.13 ± 5.87	44.2 ± 4.17	2.9
cg21474683	C17orf54	II	Body	0.0019	0.0062	0.0101	85.32 ± 2.24	83.8 ± 1.8	1.49
cg05729387	C17orf54	II	Body	0.0339	0.0182	0.0458	89.26 ± 1.51	87.1 ± 1.68	2.07
cg26284982	C17orf57	I	TSS200	0.0016	0.0362	0.0541	6.295 ± 0.9	6.49 ± 0.84	-0.2
cg09688486	C17orf63	I	5'UTR	0.0362	0.0329	0.5749	6.933 ± 1.27	6.97 ± 0.82	-0.04
cg23765170	C17orf71	II	1stExon	0.0463	0.1854	0.2217	6.191 ± 0.97	6.9 ± 0.67	-0.71
cg18490846	C17orf73	II	TSS1500	0.0267	0.0224	0.0937	60.83 ± 6.27	59.7 ± 6.85	1.09
cg15785704	C17orf75	II	Body	0.0427	0.5555	0.0718	7.311 ± 1	7.66 ± 1.08	-0.35
cg08637547	C17orf81	II	TSS1500	0.0115	0.1106	0.0676	5.516 ± 0.95	6.08 ± 0.98	-0.57
cg17444839	C17orf93	I	Body	0.0166	0.044	0.0909	11.7 ± 1.47	11.4 ± 0.76	0.28
cg23408670	C17orf96	II	TSS1500	0.005	0.0521	0.3908	5.736 ± 1	6.1 ± 0.65	-0.37
cg15864601	C17orf97	I	TSS1500	0.0436	0.0053	0.0019	9.154 ± 5.95	16.5 ± 10.4	-7.37
cg03959733	C18orf55	II	TSS200	0.0379	0.0462	0.3133	4.519 ± 0.64	4.66 ± 0.66	-0.15
cg25105919	C18orf8	I	TSS200	0.0382	0.1395	0.0283	7.002 ± 0.97	7.08 ± 0.64	-0.08
cg01756756	C19orf12	II	TSS1500	0.0434	0.9018	0.0211	13.53 ± 2.03	14.8 ± 2.39	-1.31
cg23490074	C19orf2	II	TSS1500	0.042	0.3783	0.0986	16.19 ± 2.24	16.2 ± 1.72	-0.01
cg03095527	C19orf26	II	3'UTR	0.0457	0.0187	0.2408	86.21 ± 1.56	85.1 ± 1.72	1.11
cg27582986	C19orf34	I	TSS1500	0.0346	0.421	0.1025	72.52 ± 5.62	72.4 ± 6.88	0.04
cg21912241	C19orf40	II	TSS1500	0.0417	0.2029	0.2469	8.78 ± 1.02	9.21 ± 0.38	-0.44
cg23174481	C19orf45	II	1stExon	0.0353	0.001	0.6791	82.35 ± 2.99	81.6 ± 2.74	0.74
cg23958948	C19orf53	II	Body	0.0293	0.4132	0.2519	6.508 ± 0.63	7.4 ± 0.79	-0.9
cg09254823	C19orf53	I	Body	0.013	0.0359	0.0088	5.826 ± 0.88	5.73 ± 0.91	0.09
cg20869305	C1orf107	II	TSS200	0.0351	0.4692	0.4398	5.199 ± 0.53	5.47 ± 0.43	-0.27
cg19403323	C1orf107	II	Body	0.0207	0.0029	0.1042	64 ± 4.79	63.1 ± 6.93	0.89
cg18959309	C1orf115	II	Body	0.0205	0.0178	0.1009	29.57 ± 2.75	29.9 ± 3.53	-0.35
cg21943599	C1orf125	I	TSS1500	0.0442	0.0109	0.5122	72.57 ± 5.57	69.6 ± 6.45	2.9
cg22983885	C1orf128	II	TSS1500	0.0433	0.0328	0.4148	7.554 ± 0.87	7.68 ± 0.79	-0.13
cg20433521	C1orf130	II	5'UTR	0.043	0.4931	0.3653	21.72 ± 1.89	23.3 ± 1.55	-1.63
cg01079738	C1orf14	I	1stExon	0.0227	0.1824	0.2469	66.58 ± 5.52	67.5 ± 8.48	-0.95
cg12094543	C1orf151	II	TSS200	0.0342	0.1182	0.0436	8.352 ± 1.27	8.16 ± 0.7	0.18
cg09383789	C1orf159	I	5'UTR	0.0256	0.3208	0.3796	6.684 ± 0.55	7.49 ± 1.08	-0.81
cg08470135	C1orf159	II	Body	0.0298	0.0329	0.1608	87.89 ± 1.78	87.4 ± 2.01	0.49
cg00546078	C1orf159	I	5'UTR	0.0368	0.1245	0.5236	82.2 ± 6.26	81.2 ± 5.13	0.97
cg00648573	C1orf159	II	Body	0.0491	0.1865	0.1324	85.95 ± 1.14	84.8 ± 2.39	1.14
cg26338735	C1orf159	II	Body	0.0171	0.0107	0.0379	86.89 ± 1.46	84.7 ± 3.36	2.14
cg01019362	C1orf163	II	1stExon	0.0204	0.0467	0.498	8.124 ± 0.55	8.81 ± 0.79	-0.69
cg08031955	C1orf194	II	Body	0.0428	0.4267	0.2144	4.482 ± 0.52	4.71 ± 0.76	-0.23
cg14829553	C1orf212	II	TSS200	0.029	0.1251	0.1551	7.174 ± 1.22	7.08 ± 0.87	0.09
cg00269115	C1orf213	II	5'UTR	0.037	0.0578	0.2364	4.206 ± 0.74	3.93 ± 0.6	0.27
cg27530629	C1orf230	I	TSS200	0.0114	0.3959	0.5379	5.302 ± 0.57	5.69 ± 0.36	-0.39
cg00105470	C1orf35	I	1stExon	0.0364	0.1252	0.0326	3.199 ± 0.52	3.33 ± 0.51	-0.14
cg16307860	C1orf58	II	5'UTR	0.0149	0.0168	0.6241	24.43 ± 3.66	24.3 ± 2.96	0.07
cg14177914	C1orf61	II	TSS1500	0.0264	0.0008	0.0434	41.39 ± 4.64	39.6 ± 5.26	1.73
cg08545398	C1orf83	I	TSS200	0.0396	0.0666	0.2742	3.727 ± 0.55	3.92 ± 0.36	-0.2
cg16646600	C1orf83	II	3'UTR	0.0491	0.0159	0.0647	85.52 ± 9.59	83.7 ± 6.66	1.8
cg16039979	C1orf86	II	5'UTR	0.0238	0.0131	0.0707	67.22 ± 17	76.8 ± 4.1	-9.6
cg21869440	C1orf88	II	TSS1500	0.0307	0.1723	0.1024	8.96 ± 1.33	9.15 ± 0.93	-0.2
cg22402053	C1orf92	II	Body	0.0453	0.1936	0.042	6.983 ± 0.6	7.15 ± 0.71	-0.17
cg02453208	C1orf92	II	Body	0.0202	0.0168	0.2463	10.38 ± 2.91	9.92 ± 1.81	0.46
cg25772827	C1orf94	I	TSS200	0.0392	0.6594	0.1148	7.855 ± 1.27	7.79 ± 1.1	0.06
cg17465569	C1QA	II	5'UTR	0.0392	0.5145	0.4149	68.67 ± 2.4	64.3 ± 3.3	4.28
cg10088685	C1QB	II	TSS1500	0.0423	0.0001	0.0036	58.34 ± 5.64	58 ± 6.76	0.27
cg24945657	C1QL1	II	Body	0.044	0.7113	0.086	6.282 ± 0.92	6.41 ± 1.01	-0.13
cg11024687	C1RL	II	3'UTR	0.0278	0.009	0.1879	63.76 ± 3.83	59.4 ± 4.32	4.32
cg23455023	C20orf107	II	TSS200	0.0073	0.0179	0.016	89.33 ± 1.74	88.5 ± 2.08	0.75
cg22789545	C20orf114	II	5'UTR	0.0421	0.2017	0.0467	74.24 ± 2.86	71.7 ± 3.3	2.52
cg12039664	C20orf166	II	5'UTR	0.049	0.17	0.3991	8.415 ± 1.77	9.11 ± 1.17	-0.7
cg18321495	C20orf166	II	Body	0.0457	0.0011	0.4064	35.46 ± 3.33	35.5 ± 3.9	-0.04
cg23625870	C20orf166	II	1stExon	0.0061	0.0051	0.0204	11.16 ± 2	10.9 ± 1.47	0.17
cg19633808	C20orf24	II	TSS1500	0.0011	0.0135	0.0255	6.158 ± 0.79	6.25 ± 0.44	-0.09
cg11366015	C20orf27	II	5'UTR	0.0213	0.0056	0.5275	5.105 ± 0.64	5.15 ± 0.77	-0.05
cg06937882	C20orf3	II	TSS1500	0.0271	0.0937	0.0676	24.45 ± 5.64	24.1 ± 4.7	0.29
cg13040021	C20orf30	II	TSS200	0.0159	0.0684	0.1066	8.582 ± 1.27	8.4 ± 1.28	0.18
cg04972979	C20orf54	II	1stExon	0.0176	0.0238	0.0093	37.76 ± 5.19	36.3 ± 3.49	1.37
cg07549269	C21orf119	I	TSS1500	0.0364	0.0367	0.5719	5.12 ± 0.73	5.57 ± 0.57	-0.45
cg27055842	C21orf119	I	TSS1500	0.0073	0.2062	0.0086	4.967 ± 0.67	5 ± 0.3	-0.04
cg25541412	C21orf2	II	TSS200	0.007	0.0077	0.0486	4.507 ± 0.79	4.62 ± 0.63	-0.12
cg16020279	C21orf29	II	Body	0.0078	0.0065	0.1447	88.72 ± 2.21	87.3 ± 2.46	1.37
cg11766577	C21orf56	I	Body	0.0124	0.0096	0.0815	45.87 ± 21.2	55.3 ± 18.1	-9.44
cg13126279	C21orf56	I	Body	0.0058	0.0035	0.0302	49.95 ± 22.5	58.5 ± 15.7	-8.56
cg14789911	C21orf56	II	Body	0.0264	0.0359	0.1267	47.39 ± 19.6	55.8 ± 18.8	-8.45
cg25726756	C21orf56	I	Body	0.0187	0.0302	0.1386	69.71 ± 11.8	74.7 ± 12.5	-5.03
cg21385606	C21orf56	I	5'UTR	0.0247	0.0112	0.2836	89 ± 3.21	88.8 ± 1.86	0.16
cg13012494	C21orf56	I	TSS1500	0.0362	0.028	0.2943	24.92 ± 14.6	18.2 ± 14.6	6.71
cg08742575	C21orf56	I	5'UTR	0.0042	0.0042	0.0458	39.22 ± 25	30.1 ± 16.5	9.06
cg25545878	C21orf56	II	5'UTR	0.0104	0.0089	0.1622	39.54 ± 24.4	27.9 ± 20.8	11.55
cg12016809	C21orf56	II	5'UTR	0.0079	0.0077	0.0763	41.11 ± 24.3	28.7 ± 17.8	12.4
cg05896524	C21orf56	II	TSS1500	0.0378	0.0423	0.3081	46.95 ± 25.3	33.9 ± 26.8	13.05
cg10296238	C21orf56	II	TSS1500	0.0291	0.027	0.268	58.92 ± 20.3	45.8 ± 24.1	13.11
cg06962620	C21orf67	I	TSS1500	0.0351	0.2078	0.0077	3.603 ± 0.51	3.62 ± 0.53	-0.03
cg11895717	C22orf13	I	1stExon	0.0124	0.0305	0.8126	4.525 ± 0.56	5.2 ± 0.87	-0.68
cg03550508	C22orf13	II	TSS1500	0.0126	0.0447	0.1514	6.909 ± 1.33	7.57 ± 0.45	-0.66
cg23691090	C22orf26	I	1stExon	0.0387	0.3619	0.1304	8.425 ± 2.11	8.88 ± 1.39	-0.46
cg19790884	C22orf34	I	Body	0.0363	0.109	0.2414	60.23 ± 3.49	61.4 ± 4.44	-1.22
cg09491104	C22orf40	II	TSS1500	0.0038	0.0063	0.0143	21.94 ± 7.92	22.1 ± 6.42	-0.16
cg24104611	C22orf9	II	TSS1500	0.0366	0.0078	0.0952	12.59 ± 1.77	11.8 ± 0.94	0.75
cg08865350	C2CD4C	I	5'UTR	0.0337	0.4853	0.4319	8.659 ± 1.13	9.06 ± 0.81	-0.4
cg00151788	C2orf15	I	TSS1500	0.0295	0.0598	0.0425	4.013 ± 0.67	4.39 ± 0.72	-0.38
cg02295205	C2orf15	I	TSS200	0.0272	0.0657	0.2062	4.406 ± 0.78	4.59 ± 0.73	-0.19
cg19201894	C2orf28	II	Body	0.0133	0.007	0.0237	86.37 ± 1.93	85.7 ± 2.09	0.61
cg07301105	C2orf52	II	TSS1500	0.0264	0.3958	0.0041	25.7 ± 3.5	29.4 ± 5.17	-3.76
cg15040075	C2orf52	I	TSS200	0.049	0.0813	0.0798	4.1 ± 0.36	4.65 ± 0.76	-0.55
cg04034577	C2orf54	II	TSS1500	0.0084	0.1426	0.1432	33.84 ± 8.27	33.7 ± 6.11	0.1
cg07537917	C2orf54	I	TSS1500	0.0047	0.0628	0.2219	58.43 ± 10.3	57 ± 5.87	1.38
cg02308798	C2orf67	II	5'UTR	0.0193	0.1628	0.1025	40.08 ± 4.62	39.4 ± 3.83	0.6
cg13143872	C2orf69	II	Body	0.0328	0.1496	0.1758	26.13 ± 16.9	31.6 ± 18.5	-5.53
cg17644776	C2orf69	II	TSS1500	0.0357	0.3186	0.4283	49.39 ± 10.7	45.7 ± 9.24	3.63
cg21085625	C2orf76	II	TSS1500	0.0085	0.0801	0.0121	6.052 ± 0.52	6.28 ± 0.51	-0.23
cg06800942	C2orf81	II	1stExon	0.028	0.0224	0.0252	63.51 ± 2.96	63.3 ± 4.52	0.17
cg02186441	C2orf86	II	1stExon	0.036	0.0845	0.6961	5.33 ± 1.25	5.56 ± 0.86	-0.24
cg10168635	C2orf88	II	TSS1500	0.0326	0.2185	0.0742	27.3 ± 3.74	25.4 ± 2.21	1.84
cg05057843	C2orf89	I	TSS200	0.0189	0.619	0.0069	5.907 ± 0.8	6.43 ± 1.01	-0.52
cg25746810	C3orf21	I	Body	0.024	0.0038	0.6521	4.983 ± 0.48	5.66 ± 0.63	-0.69
cg00168009	C3orf21	I	Body	0.0201	0.0077	0.6715	4.864 ± 0.64	5.12 ± 0.74	-0.26
cg12243262	C3orf21	II	Body	0.0052	0.0623	0.0055	88.94 ± 1.52	87.6 ± 1.27	1.32
cg22914389	C3orf23	II	5'UTR	0.0399	0.0957	0.1151	6.903 ± 0.73	7.12 ± 0.32	-0.22
cg00778448	C3orf25	II	TSS200	0.007	0.3779	0.0036	7.573 ± 1.33	8.31 ± 1.56	-0.74
cg02493040	C3orf38	II	TSS200	0.0191	0.0126	0.1117	6.872 ± 1.07	7.53 ± 1.06	-0.67
cg23544545	C3orf38	I	5'UTR	0.0087	0.0119	0.1388	6.045 ± 0.87	5.87 ± 0.53	0.17
cg07145744	C3orf39	II	5'UTR	0.0247	0.2754	0.1478	64.36 ± 3.66	64.8 ± 6.13	-0.5
cg08977311	C3orf50	II	Body	0.0077	0.0092	0.2285	54.86 ± 21.3	40.8 ± 23.6	14.06
cg03928900	C3orf51	II	TSS1500	0.0418	0.3732	0.0947	86.36 ± 1.44	85.3 ± 1.76	1.01
cg11215621	C3orf63	II	1stExon	0.0473	0.8456	0.0385	3.906 ± 0.53	4.26 ± 0.51	-0.36
cg15550036	C3orf71	II	1stExon	0.0438	0.1554	0.3403	5.99 ± 0.47	6.78 ± 0.59	-0.79
cg27499202	C3orf71	I	1stExon	0.0388	0.1104	0.1808	6.309 ± 1.07	6.11 ± 0.81	0.19
cg00622170	C4orf10	I	Body	0.0025	0.0021	0.0044	69.24 ± 4.63	69 ± 2.25	0.17
cg15299568	C4orf22	II	Body	0.0205	0.236	0.5856	79.89 ± 3.08	76.3 ± 4.13	3.57
cg04882341	C4orf27	I	TSS200	0.0414	0.1492	0.0449	6.05 ± 1.33	5.67 ± 0.76	0.38
cg09350414	C4orf3	II	Body	0.0297	0.845	0.574	6.783 ± 0.84	7.11 ± 0.82	-0.33
cg03509106	C4orf31	II	5'UTR	0.021	0.8361	0.0176	8.463 ± 1.2	8.3 ± 1.1	0.16
cg17366294	C4orf37	II	TSS1500	0.0304	0.1177	0.1284	10.2 ± 2.5	10.5 ± 1.84	-0.38
cg00999950	C4orf37	II	TSS200	0.0151	0.0018	0.0249	5.812 ± 0.98	5.59 ± 0.95	0.22
cg10981736	C4orf42	I	TSS1500	0.0131	0.2957	0.0197	4.371 ± 0.61	5.05 ± 0.88	-0.69
cg04731813	C4orf48	II	TSS1500	0.0282	0.0167	0.1677	5.188 ± 0.59	5.58 ± 0.57	-0.4
cg20710842	C4orf49	I	1stExon	0.046	0.6326	0.1765	8.582 ± 1.26	9.05 ± 0.74	-0.48
cg26642420	C4orf51	II	TSS200	0.0379	0.6827	0.0158	28.95 ± 8.61	29.2 ± 7.56	-0.27
cg06695317	C5orf13	I	5'UTR	0.0147	0.1821	0.0468	5.018 ± 0.45	4.84 ± 0.62	0.18
cg04708398	C5orf22	I	1stExon	0.022	0.2655	0.1965	4.372 ± 0.45	4.56 ± 0.53	-0.19
cg09091443	C5orf24	I	TSS200	0.038	0.0254	0.6031	3.204 ± 0.48	3.35 ± 0.61	-0.15
cg05557849	C5orf24	II	5'UTR	0.0476	0.0097	0.0866	8.92 ± 1.83	8.5 ± 0.98	0.41
cg24969605	C5orf32	I	5'UTR	0.0494	0.1028	0.2365	4.162 ± 0.49	4.62 ± 0.77	-0.47
cg16200469	C5orf33	I	5'UTR	0.0078	0.001	0.0797	4.046 ± 0.6	4.22 ± 0.46	-0.18
cg06430061	C5orf37	II	TSS1500	0.0199	0.0186	0.0683	43.03 ± 4.57	44.7 ± 5.74	-1.67
cg26253581	C5orf45	II	TSS1500	0.0478	0.0221	0.3287	6.019 ± 1.07	6.25 ± 0.85	-0.24
cg27354620	C5orf45	I	TSS200	0.0432	0.3762	0.2839	3.68 ± 0.34	3.86 ± 0.54	-0.18
cg00312553	C5orf52	II	TSS200	0.0445	0.0207	0.1562	9.547 ± 1.9	9.26 ± 1.13	0.28
cg27001534	C5orf55	I	5'UTR	0.0295	0.3609	0.7867	15.73 ± 1	17 ± 1.05	-1.36
cg16345031	C6orf106	II	5'UTR	0.0163	0.2161	0.2162	8.898 ± 1.42	9.65 ± 1.75	-0.76
cg21085022	C6orf106	II	Body	0.0076	0.0085	0.4646	85.19 ± 3.3	81.9 ± 3.3	3.23
cg02742214	C6orf114	II	TSS1500	0.0284	0.1354	0.1152	4.539 ± 0.47	4.99 ± 0.83	-0.46
cg09125623	C6orf123	II	TSS1500	0.0454	0.695	0.0022	86.36 ± 2.06	85.4 ± 3.66	0.94
cg02086355	C6orf126	II	TSS1500	0.0042	0.0002	0.013	77.41 ± 2.74	75.5 ± 2.3	1.88
cg23328390	C6orf134	II	TSS200	0.0497	0.0881	0.2032	4.731 ± 0.72	4.8 ± 0.86	-0.07
cg09179008	C6orf136	I	Body	0.0233	0.2564	0.5015	4.037 ± 0.36	4.48 ± 0.47	-0.45
cg09478591	C6orf153	II	TSS1500	0.0436	0.1047	0.0869	27.54 ± 2.24	30.2 ± 3.63	-2.69
cg06087457	C6orf162	II	5'UTR	0.0167	0.0028	0.1933	83.14 ± 2.04	80.5 ± 2.04	2.57
cg23858074	C6orf167	II	5'UTR	0.0366	0.0414	0.0444	8.554 ± 3.71	7.46 ± 1.09	1.09
cg26966707	C6orf174	II	5'UTR	0.0151	0.0789	0.0335	7.62 ± 1.35	7.7 ± 1.55	-0.08
cg10259748	C6orf186	I	Body	0.0291	0.1872	0.5048	8.369 ± 1.46	8.72 ± 1.07	-0.36
cg11792277	C6orf217	II	Body	0.0418	0.0055	0.4391	6.166 ± 1.72	6.79 ± 1.45	-0.63
cg23591298	C6orf47	II	TSS1500	0.0302	0.0079	0.0211	7.997 ± 1.14	9.12 ± 1.62	-1.12
cg09383424	C6orf47	II	1stExon	0.0068	0.0148	0.0348	78.28 ± 2.48	79 ± 3.35	-0.79
cg17794996	C6orf48	II	Body	0.0398	0.4357	0.8326	67.5 ± 11.8	70.2 ± 10.1	-2.79
cg15926099	C6orf48	II	5'UTR	0.0499	0.0118	0.0272	4.995 ± 0.5	4.82 ± 0.38	0.17
cg19040813	C6orf48	II	TSS1500	0.0087	0.4118	0.0033	82.42 ± 2.02	80.7 ± 2.06	1.67
cg26287783	C6orf64	II	TSS1500	0.0421	0.5472	0.0041	5.868 ± 0.55	5.66 ± 0.71	0.2
cg01227294	C7orf16	II	3'UTR	0.0392	0.0006	0.1721	77.28 ± 2.37	76.7 ± 3.18	0.57
cg20518651	C7orf20	II	Body	0.046	0.0273	0.0457	86.26 ± 2.52	85.6 ± 1.71	0.67
cg10833091	C7orf23	II	1stExon	0.0151	0.0255	0.1632	6.163 ± 1.03	6.48 ± 0.71	-0.32
cg01586056	C7orf27	II	TSS200	0.0431	0.3295	0.5359	7.098 ± 0.83	7.87 ± 0.91	-0.78
cg05658512	C7orf27	II	5'UTR	0.0331	0.238	0.0221	75.43 ± 2.15	73 ± 3.66	2.4
cg11074378	C7orf28A	I	TSS200	0.0458	0.01	0.2303	3.495 ± 0.61	3.7 ± 0.57	-0.21
cg22521356	C7orf31	I	TSS200	0.0149	0.0666	0.0436	3.027 ± 0.16	3.55 ± 0.4	-0.53
cg11150188	C7orf42	II	5'UTR	0.0379	0.0377	0.1625	7.914 ± 2.1	7.78 ± 1.22	0.13
cg12134602	C7orf45	II	3'UTR	0.0407	0.0563	0.6846	82.97 ± 8.01	60.7 ± 20.7	22.22
cg21768702	C7orf50	II	Body	0.0185	0.2977	0.4601	77.62 ± 8.81	80 ± 3.44	-2.46
cg01794468	C7orf50	I	Body	0.0461	0.2573	0.3735	92.43 ± 2.85	92.3 ± 1.49	0.04
cg03603286	C7orf59	II	TSS200	0.0125	0.0041	0.1068	4.783 ± 0.58	4.7 ± 0.58	0.08
cg04136922	C7orf59	II	TSS1500	0.0215	0.2525	0.0687	83.12 ± 2.27	82.7 ± 2.08	0.36
cg13174253	C8orf33	II	Body	0.0436	0.2161	0.088	57.3 ± 6.07	57.3 ± 3.72	-0.02
cg09511734	C8orf38	II	TSS200	0.0145	0.0096	0.7989	8.482 ± 0.96	8.61 ± 0.8	-0.13
cg14406005	C8orf44	II	5'UTR	0.0183	0.0027	0.0405	85.42 ± 2.59	83.9 ± 1.91	1.45
cg07766672	C8orf55	I	TSS200	0.0192	0.1394	0.0735	6.671 ± 0.77	7.16 ± 0.92	-0.49
cg01310875	C8orf80	II	5'UTR	0.0457	0.0443	0.1995	72.68 ± 3.9	72.9 ± 4.87	-0.28
cg16808444	C8ORFK29	II	TSS200	0.0324	0.0601	0.0969	85.17 ± 1.3	85.4 ± 1.71	-0.27
cg27099274	C9orf125	II	TSS200	0.0195	0.0325	0.3158	6.145 ± 1	6.42 ± 1.27	-0.28
cg20752438	C9orf128	II	TSS1500	0.0307	0.3011	0.0815	9.824 ± 1.47	10.6 ± 1.25	-0.86
cg14274895	C9orf130	I	Body	0.0173	0.0121	0.0179	3.791 ± 0.94	3.54 ± 0.47	0.25
cg14311108	C9orf163	I	TSS1500	0.0244	0.0079	0.0506	9.214 ± 2.64	9.5 ± 2.33	-0.29
cg14367396	C9orf167	II	TSS1500	0.0478	0.1269	0.3287	82.89 ± 2.06	83 ± 2.18	-0.11
cg13509363	C9orf172	I	1stExon	0.0399	0.1963	0.1163	36.92 ± 12.2	40.2 ± 5.87	-3.38
cg21174903	C9orf173	II	Body	0.0455	0.2476	0.1123	82.29 ± 5.24	82.6 ± 2.31	-0.37
cg19318511	C9orf30	II	TSS1500	0.0455	0.0433	0.618	11.45 ± 2.43	10.8 ± 1.88	0.66
cg14498394	C9orf37	II	5'UTR	0.0145	0.0693	0.3666	19.43 ± 3.69	18.3 ± 1.96	1.1
cg19539824	C9orf69	II	TSS200	0.0266	0.1358	0.1013	7.515 ± 0.95	8.23 ± 1.24	-0.72
cg06788565	C9orf69	II	3'UTR	0.0138	0.0317	0.0303	75.91 ± 3.14	76.2 ± 3.58	-0.35
cg25106814	C9orf82	I	5'UTR	0.0196	0.1522	0.2859	5.295 ± 0.92	5.62 ± 0.81	-0.33
cg14250937	C9orf86	II	Body	0.049	0.1374	0.0982	84.47 ± 1.26	84.2 ± 1.4	0.19
cg13589551	C9orf86	II	Body	0.0266	0.1038	0.0537	88.69 ± 1.42	87.6 ± 1.05	1.06
cg08080985	C9orf95	II	Body	0.0223	0.0258	0.2323	7.874 ± 1.89	7.81 ± 1.71	0.06
cg11178920	CA12	II	TSS1500	0.0045	0.0029	0.0048	15.97 ± 3.55	14.4 ± 2.12	1.57
cg25803316	CA13	II	TSS200	0.0437	0.0347	0.0239	8.088 ± 1.06	7.85 ± 0.51	0.23
cg26422761	CA5BP	II	Body	0.0083	0.0292	0.1375	6.287 ± 0.94	6.83 ± 0.92	-0.54
cg05552717	CA7	I	Body	0.03	0.0927	0.0922	4.968 ± 0.77	5.71 ± 0.91	-0.74
cg05424510	CABP2	I	Body	0.0383	0.1253	0.0123	93.42 ± 0.67	92.4 ± 1.62	0.93
cg21518947	CABP4	II	TSS200	0.0389	0.0197	0.324	69.35 ± 3.72	70.1 ± 3.93	-0.79
cg05899064	CABP4	I	Body	0.0165	0.0965	0.0122	90.29 ± 1.59	89.7 ± 1.35	0.59
cg14416559	CABYR	I	5'UTR	0.0459	0.141	0.6766	5.276 ± 0.92	5.53 ± 1.1	-0.26
cg00013899	CACHD1	II	Body	0.033	0.1053	0.0398	77.1 ± 5.01	76.3 ± 4.5	0.74
cg26224018	CACHD1	II	Body	0.023	0.0184	0.3798	31.4 ± 5.94	30.2 ± 4.26	1.16
cg22084460	CACNA1A	II	Body	0.0207	0.1781	0.2331	86.74 ± 2.45	87.3 ± 1.9	-0.63
cg00506482	CACNA1C	II	Body	0.028	0.0018	0.7822	87.12 ± 2.03	85.7 ± 2	1.33
cg04902729	CACNA1E	II	TSS200	0.0173	0.0022	0.0883	11.19 ± 2.46	9.99 ± 1.41	1.2
cg20811659	CACNA1G	II	TSS1500	0.0302	0.3935	0.0441	14.54 ± 1.33	15.3 ± 1.39	-0.82
cg04778194	CACNA1G	II	TSS1500	0.0486	0.2251	0.0633	7.125 ± 0.91	7.55 ± 1.06	-0.43
cg09242293	CACNA1H	II	Body	0.0252	0.031	0.0547	42.67 ± 3.9	43 ± 2.56	-0.41
cg05264018	CACNA1H	II	Body	0.0347	0.1565	0.0817	84.33 ± 3.02	84 ± 2.43	0.33
cg27169639	CACNA1H	I	Body	0.0346	0.1207	0.0238	74.73 ± 4.36	73.8 ± 5.54	0.92
cg20288892	CACNA2D1	II	Body	0.0383	0.0146	0.263	6.555 ± 1.37	6.81 ± 1.08	-0.26
cg02906784	CACNA2D3	II	Body	0.0246	0.001	0.0002	66.51 ± 4.29	63.8 ± 6.15	2.66
cg01368219	CACNA2D3	II	Body	0.0113	0.3086	0.1355	76.32 ± 4.2	72.9 ± 4.3	3.34
cg21224286	CACNA2D4	II	Body	0.005	0.0328	0.035	38.09 ± 7.46	41 ± 6.75	-2.95
cg19708984	CACNA2D4	II	Body	0.0006	0.0069	0.011	77.86 ± 3.2	74.6 ± 4.47	3.18
cg27456951	CACNB1	II	Body	0.026	0.1841	0.0591	70.67 ± 5.56	72.8 ± 3.14	-2.2
cg15720089	CACNB2	I	Body	0.0494	0.1844	0.3998	54.05 ± 7.38	59 ± 8.21	-5.01
cg01805540	CACNB2	I	1stExon	0.0183	0.0297	0.0369	5.564 ± 1.08	6.03 ± 0.67	-0.47
cg04168479	CACNB4	II	Body	0.0324	0.1667	0.2596	62.29 ± 9.67	65.6 ± 8.66	-3.33
cg23968154	CACNG4	II	Body	0.0184	0.005	0.0172	71.9 ± 3.12	67.6 ± 5.7	4.22
cg21477176	CACNG7	II	3'UTR	0.0201	0.0796	0.1137	20.5 ± 2.61	23.2 ± 3.52	-2.74
cg13672791	CACNG7	II	1stExon	0.027	0.2362	0.4198	63.63 ± 3.35	64.4 ± 2.81	-0.8
cg03147002	CADM2	II	TSS1500	0.0342	0.1678	0.1099	8.176 ± 2.27	8.84 ± 1.63	-0.67
cg02719752	CADPS	II	TSS200	0.0117	0.4007	0.0564	7.278 ± 0.95	8.07 ± 1.24	-0.8
cg20082170	CADPS	II	Body	0.0295	0.0137	0.2902	10.31 ± 1.94	10.9 ± 1.98	-0.67
cg05371005	CAGE1	I	1stExon	0.0471	0.6052	0.0626	5.182 ± 0.76	5.61 ± 0.53	-0.43
cg00332249	CALCA	II	TSS1500	0.0445	0.53	0.0467	9.151 ± 1.41	9.27 ± 1.08	-0.13
cg05384712	CALCR	II	5'UTR	0.0217	0.0283	0.1865	7.189 ± 0.99	7.57 ± 1.09	-0.38
cg23753748	CALHM2	II	TSS1500	0.0438	0.1826	0.0926	31.68 ± 4.23	33.8 ± 4.91	-2.19
cg17239236	CALN1	II	5'UTR	0.0008	0.0018	0.0051	11 ± 2.14	10.6 ± 1.23	0.34
cg10427719	CALY	II	5'UTR	0.0197	0.4768	0.355	36.19 ± 6.87	41.1 ± 3.6	-4.96
cg01120953	CAMK2A	II	Body	0.0302	0.0126	0.0455	37.51 ± 3.08	36.6 ± 4.84	0.81
cg02227879	CAMK2G	II	Body	0.0261	0.0285	0.0148	42.52 ± 8.55	42.3 ± 5.35	0.16
cg13374726	CAMKK2	II	1stExon	0.0301	0.0611	0.3785	12.51 ± 2.07	13.4 ± 1.44	-0.9
cg19880722	CAMKK2	II	5'UTR	0.0198	0.0182	0.2164	9.219 ± 1.44	10 ± 2.01	-0.81
cg24326501	CAMTA1	I	TSS200	0.0469	0.4675	0.0527	4.423 ± 0.32	4.75 ± 0.52	-0.33
cg17081408	CAMTA1	I	Body	0.0055	0.0093	0.1455	75.3 ± 7.6	74.5 ± 5.97	0.75
cg03051946	CAMTA1	I	Body	0.0277	0.1594	0.3105	77.02 ± 3.19	75.9 ± 2.88	1.12
cg27167221	CAMTA1	II	Body	0.0482	0.0213	0.1434	47.44 ± 5.05	45.6 ± 5.94	1.79
cg25384247	CAMTA2	I	5'UTR	0.0271	0.2693	0.1796	6.264 ± 0.87	6.75 ± 0.87	-0.49
cg16534505	CAMTA2	I	5'UTR	0.0424	0.0276	0.3721	4.294 ± 0.66	4.52 ± 0.95	-0.23
cg17129554	CANT1	II	Body	0.0293	0.0526	0.3064	86.86 ± 2.23	86.8 ± 1.36	0.04
cg00695362	CAP1	I	TSS200	0.0033	0.1884	0.4251	7.218 ± 1.16	7.53 ± 1.15	-0.31
cg07012062	CAPN5	II	Body	0.0168	0.0012	0.0699	87.14 ± 2.68	85.2 ± 2.51	1.9
cg18391209	CAPN8	II	Body	0.0127	0.0914	0.1987	40.45 ± 23.9	52.5 ± 29.3	-12.08
cg19019913	CAPRIN1	I	TSS200	0.0129	0.1905	0.0118	3.875 ± 0.38	3.97 ± 0.31	-0.1
cg09727210	CARD11	I	Body	0.0345	0.5626	0.8807	55.66 ± 28.7	60.2 ± 13.6	-4.6
cg01636873	CARKD	I	Body	0.0438	0.0025	0.0315	65.3 ± 6.01	66.7 ± 5.44	-1.44
cg17643624	CARKD	II	Body	0.0107	0.0096	0.0118	58.54 ± 6.27	57.3 ± 4.77	1.25
cg14312661	CARS	II	Body	0.0379	0.0226	0.0041	69.43 ± 2.89	68.7 ± 4.13	0.69
cg11785832	CARS2	II	TSS200	0.0451	0.1764	0.1282	4.525 ± 0.47	4.85 ± 0.84	-0.33
cg10020546	CARS2	I	Body	0.0431	0.0574	0.0292	60.96 ± 4.81	58.4 ± 3.77	2.56
cg08308801	CASC2	I	Body	0.032	0.0015	0.17	66.54 ± 5.4	66.7 ± 6.25	-0.25
cg14153677	CASC2	II	Body	0.0009	0.0021	0.0009	77.8 ± 3.46	76 ± 2.57	1.73
cg06307169	CASC3	I	5'UTR	0.0317	0.2593	0.5055	8.712 ± 0.93	10.4 ± 1.19	-1.71
cg26659349	CASD1	II	TSS1500	0.0039	0.0021	0.0169	7.073 ± 0.93	7.66 ± 0.8	-0.6
cg23530509	CASK	II	TSS1500	0.0335	0.0157	0.2348	41.48 ± 4.42	39 ± 3.43	2.48
cg06722589	CASKIN1	I	TSS1500	0.0049	0.0218	0.0249	5.795 ± 0.53	6.31 ± 0.53	-0.52
cg02248941	CASKIN1	II	Body	0.0268	0.0082	0.2587	78.17 ± 5.09	75.6 ± 3.94	2.5
cg27037648	CASKIN2	II	5'UTR	0.0328	0.2172	0.0568	7.002 ± 0.82	8.16 ± 0.88	-1.17
cg25525709	CASKIN2	II	3'UTR	0.0442	0.0111	0.4205	86.22 ± 2.09	86 ± 2.39	0.19
cg05558399	CASP4	II	TSS1500	0.0461	0.0329	0.5784	88.64 ± 1.09	87.2 ± 2.76	1.4
cg11008866	CASR	II	TSS200	0.0455	0.2406	0.2775	37.76 ± 3.02	42.3 ± 4.29	-4.53
cg09326204	CASR	II	5'UTR	0.0182	0.0287	0.2858	47.04 ± 5.97	45.2 ± 2.88	1.82
cg00308439	CAV1	II	Body	0.0312	0.0899	0.1231	7.685 ± 0.82	8.05 ± 0.82	-0.37
cg03524533	CBARA1	II	TSS200	0.0439	0.2877	0.2661	5.966 ± 0.73	6.4 ± 1.08	-0.43
cg07424342	CBFA2T3	II	TSS1500	0.0262	0.0846	0.7029	6.071 ± 1.33	6.19 ± 0.67	-0.12
cg06176124	CBLB	II	TSS200	0.0022	0.004	0.0421	5.384 ± 0.74	5.8 ± 0.49	-0.42
cg23635599	CBLC	II	TSS200	0.0033	0.0012	0.0085	26.79 ± 2.83	27.1 ± 1.53	-0.36
cg02952735	CBLL1	I	TSS200	0.0217	0.273	0.0492	6.977 ± 0.81	6.69 ± 0.75	0.28
cg11124677	CBLN3	II	5'UTR	0.0219	0.0009	0.0818	89.05 ± 1.67	88.2 ± 1.9	0.76
cg04864609	CBX1	I	TSS200	0.0178	0.1713	0.4047	12.41 ± 1.52	13.8 ± 1.72	-1.48
cg03711622	CBX3	II	TSS1500	0.0319	0.2684	0.1696	6.195 ± 1.59	6.42 ± 0.95	-0.23
cg05857643	CBX3	II	Body	0.026	0.0168	0.0513	29.32 ± 6.84	26.5 ± 3.23	2.75
cg15824864	CBX4	II	Body	0.0402	0.0389	0.3489	10.1 ± 2.91	10.5 ± 2.22	-0.47
cg05949524	CBX4	I	1stExon	0.0304	0.178	0.0162	5.263 ± 1.1	5.48 ± 0.57	-0.22
cg07097310	CBX4	II	Body	0.0304	0.0129	0.0152	88.15 ± 2.18	87.7 ± 2.05	0.37
cg13475704	CBX4	II	Body	0.0018	0.0177	0.0006	77.1 ± 3.89	76 ± 3.51	1.1
cg19641804	CBX5	II	1stExon	0.0442	0.0012	0.0025	35.81 ± 3.02	38.4 ± 6.97	-2.68
cg05845357	CBY1	II	5'UTR	0.0235	0.1477	0.1659	5.044 ± 0.8	6.13 ± 0.73	-1.09
cg22201734	CBY1	I	5'UTR	0.0343	0.1474	0.1032	3.913 ± 0.94	4.23 ± 0.4	-0.32
cg16261572	CBY3	II	TSS1500	0.0413	0.1062	0.0822	86.92 ± 1.04	86.5 ± 1.37	0.35
cg22227582	CCDC102B	II	Body	0.0355	0.0332	0.1999	84.65 ± 2.41	83.7 ± 3.18	0.92
cg22361914	CCDC104	II	Body	0.019	0.0491	0.2657	7.453 ± 1.8	8.28 ± 2.19	-0.84
cg17931041	CCDC108	II	TSS1500	0.0281	0.0591	0.0505	14.76 ± 3.55	14 ± 3.09	0.73
cg03217528	CCDC110	II	Body	0.0398	0.0503	0.0793	12.42 ± 3.69	13.1 ± 3.25	-0.68
cg07456878	CCDC110	II	Body	0.0253	0.1553	0.0266	16.55 ± 7.49	15.6 ± 8.31	0.92
cg27581592	CCDC111	II	TSS200	0.0479	0.0375	0.71	10.33 ± 2.17	10 ± 1.97	0.32
cg13042092	CCDC126	I	5'UTR	0.0338	0.1199	0.0692	4.167 ± 0.55	4.34 ± 0.59	-0.18
cg24153071	CCDC130	I	TSS200	0.0271	0.1631	0.1262	9.255 ± 0.93	9.79 ± 1.25	-0.54
cg09212468	CCDC135	II	TSS200	0.0392	0.0059	0.3941	17.95 ± 2.71	17.5 ± 2.83	0.43
cg03771448	CCDC136	I	TSS1500	0.0292	0.0094	0.0168	9.934 ± 1.09	9.85 ± 0.91	0.08
cg04316233	CCDC144A	I	TSS200	0.0267	0.0423	0.2833	55.28 ± 5.82	55.7 ± 7.3	-0.48
cg21372672	CCDC144A	II	Body	0.0277	0.0477	0.4973	68.81 ± 4.89	67.3 ± 3.05	1.46
cg23591595	CCDC144B	I	1stExon	0.0269	0.0373	0.0365	65.91 ± 7.81	65 ± 7.29	0.87
cg18251984	CCDC144NL	II	1stExon	0.0427	0.1528	0.162	78.59 ± 4.1	76.2 ± 5.41	2.35
cg21514997	CCDC148	II	Body	0.026	0.0429	0.111	45.81 ± 25.3	50.3 ± 24.1	-4.58
cg22307029	CCDC155	I	TSS1500	0.0435	0.0027	0.3725	50.01 ± 4.5	49.6 ± 6.12	0.39
cg00729461	CCDC160	I	5'UTR	0.0332	0.1227	0.1338	42.69 ± 3.28	43.6 ± 4.42	-0.96
cg09893068	CCDC17	II	5'UTR	0.0005	0	0.0016	81.4 ± 3.28	80.1 ± 4.18	1.29
cg23990949	CCDC23	I	1stExon	0.046	0.0918	0.46	5.442 ± 0.68	5.2 ± 0.52	0.24
cg18161654	CCDC24	II	TSS200	0.0024	0.0016	0.0188	6.966 ± 1.19	6.49 ± 0.79	0.47
cg10634712	CCDC27	II	Body	0.0359	0.0572	0.1141	67.69 ± 2.96	68.5 ± 4.62	-0.83
cg03937687	CCDC27	II	Body	0.0091	0.0225	0.0823	80.31 ± 2.3	80.8 ± 2.4	-0.55
cg14788628	CCDC28A	II	TSS200	0.0088	0.4697	0.0879	8.857 ± 1.02	8.89 ± 0.62	-0.04
cg13423980	CCDC3	II	TSS200	0.0474	0.077	0.3768	9.435 ± 1.74	9.46 ± 1.41	-0.03
cg14352416	CCDC40	II	Body	0.012	0.1158	0.0267	84.55 ± 2.11	84.4 ± 1.67	0.11
cg18907202	CCDC41	I	1stExon	0.0257	0.051	0.075	2.112 ± 0.4	2.21 ± 0.16	-0.1
cg07387199	CCDC45	II	TSS1500	0.0433	0.112	0.2512	7.138 ± 0.83	8.23 ± 2.61	-1.1
cg25236427	CCDC52	II	5'UTR	0.0104	0.1092	0.473	7.627 ± 1.99	7.91 ± 1.42	-0.29
cg14890726	CCDC52	II	5'UTR	0.035	0.2281	0.3974	11.58 ± 1.14	11 ± 0.91	0.53
cg01863613	CCDC55	II	TSS1500	0.0023	0.0003	0.0631	13.04 ± 2.04	13.1 ± 1.87	-0.08
cg05054006	CCDC55	II	TSS1500	0.0241	0.0214	0.2536	15.53 ± 4.47	14.8 ± 3.3	0.72
cg02741985	CCDC57	II	3'UTR	0.0209	0.3773	0.0035	67.15 ± 5.12	66.5 ± 5.33	0.59
cg10515953	CCDC6	I	1stExon	0.0375	0.5371	0.2284	5.88 ± 0.52	6.02 ± 0.64	-0.14
cg07337287	CCDC63	II	5'UTR	0.0257	0.0097	0.6434	87.51 ± 1.88	86.4 ± 2.3	1.1
cg13752005	CCDC64	I	TSS1500	0.0092	0.057	0.0417	4.689 ± 0.53	4.97 ± 0.49	-0.29
cg15149725	CCDC64	I	TSS1500	0.0345	0.0843	0.1679	5.658 ± 1.39	5.66 ± 1.03	-0.01
cg21995038	CCDC85A	II	TSS1500	0.0297	0.2517	0.4868	85.24 ± 2.7	84.8 ± 1.95	0.38
cg08456247	CCDC85A	II	TSS1500	0.0227	0.1705	0.2539	85.11 ± 3.62	84.1 ± 2.33	0.96
cg23732080	CCDC88B	II	Body	0.0386	0.0069	0.1676	79.81 ± 2.94	78.7 ± 3.21	1.04
cg11142705	CCK	II	TSS1500	0.0093	0.5561	0.0862	5.875 ± 0.86	6.61 ± 1.09	-0.74
cg08656816	CCL5	II	TSS200	0.0486	0.0304	0.0229	38.49 ± 7.02	39.7 ± 6.6	-1.27
cg00370179	CCNA1	II	TSS1500	0.0208	0.0107	0.1042	10.48 ± 2.09	10.8 ± 2.17	-0.33
cg02478448	CCNA1	I	1stExon	0.0418	0.0725	0.09	10 ± 2.21	10.1 ± 1.37	-0.17
cg12762303	CCNC	II	Body	0.0211	0.0292	0.3389	86.37 ± 2.13	84.8 ± 3.37	1.48
cg05153364	CCND2	I	TSS1500	0.0333	0.1877	0.1303	4.197 ± 0.62	4.38 ± 0.35	-0.18
cg27120667	CCND3	I	TSS200	0.0365	0.5334	0.3292	4.116 ± 0.68	4.38 ± 0.4	-0.27
cg00850756	CCND3	I	5'UTR	0.0366	0.6621	0.0755	3.84 ± 0.53	3.96 ± 0.53	-0.13
cg21612054	CCNDBP1	I	TSS200	0.0156	0.1748	0.1879	6.673 ± 1	7.18 ± 0.87	-0.51
cg04084172	CCNG1	II	5'UTR	0.0185	0.1248	0.1163	5.634 ± 0.71	6.17 ± 0.81	-0.54
cg18020381	CCNG1	I	TSS200	0.0354	0.2134	0.0816	4.773 ± 0.56	5.02 ± 0.98	-0.25
cg17381847	CCNG1	II	TSS1500	0.0198	0.0043	0.1644	9.279 ± 1.38	9.29 ± 1.15	-0.02
cg21548788	CCNI	II	TSS1500	0.026	0.0458	0.0247	4.375 ± 0.71	4.21 ± 0.38	0.16
cg22864416	CCNJ	I	5'UTR	0.0113	0.0276	0.0239	4.197 ± 0.38	4.55 ± 0.78	-0.36
cg25129152	CCNJL	I	TSS1500	0.0493	0.1622	0.5854	3.421 ± 0.32	3.8 ± 0.57	-0.38
cg13053783	CCNL2	I	TSS200	0.0024	0.0048	0.0748	3.744 ± 0.65	3.89 ± 0.58	-0.15
cg03062002	CCR10	I	Body	0.01	0.2221	0.3222	4.421 ± 0.79	4.57 ± 0.61	-0.16
cg24693555	CCR3	II	Body	0.0107	0.0065	0.3093	87.75 ± 2.08	86.9 ± 2.03	0.83
cg18650263	CCR6	II	TSS1500	0.0329	0.2578	0.7663	58.27 ± 9.78	63.3 ± 7.67	-5.04
cg03428813	CCT4	II	Body	0.0466	0.125	0.196	6.038 ± 0.55	6.33 ± 0.79	-0.3
cg11029642	CCT8L2	II	TSS1500	0.008	0.0019	0.1259	42.09 ± 3.75	41.2 ± 2.66	0.87
cg12401731	CD160	I	5'UTR	0.0112	0.0139	0.2121	7.95 ± 0.86	8.38 ± 0.92	-0.43
cg03627022	CD164	II	Body	0.0274	0.0314	0.0564	5.263 ± 0.89	5.6 ± 0.36	-0.34
cg12940558	CD164	I	Body	0.0084	0.0094	0.0417	5.485 ± 1.04	5.23 ± 0.56	0.25
cg01948190	CD164	II	TSS200	0.0105	0.0456	0.0024	5.98 ± 0.89	5.51 ± 0.48	0.46
cg01477015	CD19	I	Body	0.0429	0.1381	0.0623	89.64 ± 2.37	88.8 ± 2.34	0.77
cg04412303	CD209	II	TSS1500	0.0276	0.0115	0.0058	42.19 ± 3.36	41.8 ± 4.34	0.31
cg18786479	CD247	I	Body	0.0134	0.1862	0.1113	5.927 ± 0.62	6.6 ± 0.41	-0.68
cg11384427	CD27	II	TSS1500	0.0481	0.0187	0.9131	78.12 ± 3.27	77.5 ± 4.53	0.54
cg13497475	CD276	II	TSS200	0.0145	0.011	0.1117	6.846 ± 0.75	7.31 ± 0.88	-0.47
cg10372525	CD300C	II	TSS1500	0.0169	0.3554	0.0489	77.94 ± 2.87	74.4 ± 3.16	3.46
cg05044173	CD4	II	TSS200	0.036	0.8728	0.0403	67.45 ± 2.64	65 ± 4.25	2.39
cg08530414	CD44	II	TSS200	0.0488	0.2962	0.1044	8.447 ± 1.33	8.47 ± 1.04	-0.03
cg05384275	CD63	I	TSS200	0.0283	0.0485	0.2167	3.996 ± 0.38	3.9 ± 0.32	0.1
cg06448249	CD79A	II	3'UTR	0.0315	0.0206	0.0271	76.64 ± 3.06	75.8 ± 4.12	0.79
cg26819160	CD81	II	TSS1500	0.0352	0.3027	0.0585	88.38 ± 1.79	87.9 ± 0.87	0.42
cg01991582	CD82	I	5'UTR	0.003	0.0015	0.1523	5.324 ± 0.82	5.33 ± 0.77	-0.01
cg16883282	CD8A	I	5'UTR	0.0299	0.1078	0.2525	8.589 ± 1.05	8.79 ± 1.21	-0.21
cg05794954	CDC14A	I	TSS200	0.001	0.0105	0.0057	3.24 ± 0.54	3.45 ± 0.31	-0.21
cg08770869	CDC25B	II	TSS200	0.0338	0.0577	0.2389	6.212 ± 0.55	6.67 ± 0.73	-0.46
cg26975587	CDC42BPB	II	Body	0.0384	0.0089	0.0164	86.31 ± 1.79	85.4 ± 2.45	0.87
cg09344943	CDC42EP2	I	1stExon	0.0269	0.2069	0.1201	4 ± 0.58	4.18 ± 0.64	-0.19
cg06742600	CDC42EP4	II	5'UTR	0.0203	0.0251	0.2098	11.54 ± 1.1	10.9 ± 0.9	0.63
cg04226365	CDC5L	I	TSS200	0.0204	0.0019	0.0659	4.014 ± 0.63	3.78 ± 0.47	0.23
cg23188547	CDC6	II	TSS1500	0.0065	0.1389	0.1063	7.251 ± 1.31	6.63 ± 1.17	0.62
cg20677142	CDGAP	II	TSS1500	0.0209	0.2093	0.6135	9.034 ± 0.99	9.91 ± 1.16	-0.88
cg09220040	CDH1	II	Body	0.0437	0.1033	0.1537	87.61 ± 1.99	85.4 ± 2.34	2.18
cg05683049	CDH10	II	TSS200	0.0138	0.0065	0.1551	17.66 ± 2.59	18.7 ± 3.86	-1.08
cg09825093	CDH13	II	TSS200	0.0327	0.1986	0.1441	7.773 ± 0.69	8.57 ± 1.58	-0.8
cg26511997	CDH15	I	TSS200	0.0478	0.0478	0.423	10.23 ± 2.56	11.5 ± 2.04	-1.32
cg08954776	CDH18	II	5'UTR	0.0427	0.0522	0.0138	73.4 ± 2.95	70.8 ± 4.78	2.58
cg23867673	CDH23	II	Body	0.0154	0.4823	0.0104	58.46 ± 9.89	62.5 ± 5.66	-4.11
cg01306747	CDH3	II	Body	0.0196	0.2989	0.1716	68.14 ± 5.55	69.5 ± 4.04	-1.45
cg11843735	CDH3	II	TSS200	0.0486	0.004	0.0137	59.97 ± 5.11	57.3 ± 3.03	2.58
cg12786015	CDH4	II	Body	0.0335	0.0532	0.0348	65.53 ± 6.04	66 ± 5.87	-0.54
cg09354518	CDH8	II	Body	0.042	0.0104	0.2905	85.22 ± 2.54	83.1 ± 2.17	2.06
cg18827378	CDK1	I	5'UTR	0.0201	0.0088	0.5502	6.995 ± 1.08	7.23 ± 1.21	-0.24
cg21149807	CDK11B	I	Body	0.0287	0.2974	0.0861	4.151 ± 0.75	4.24 ± 0.84	-0.09
cg18592975	CDK13	I	1stExon	0.0432	0.0241	0.1104	8 ± 1.06	8.64 ± 1.16	-0.64
cg11640146	CDK13	II	Body	0.0006	0.1798	0.007	58.99 ± 4.86	59.2 ± 3.28	-0.25
cg23235603	CDK19	II	TSS1500	0.024	0.0511	0.1479	5.961 ± 0.88	5.99 ± 0.66	-0.03
cg20512419	CDK2AP2	I	TSS200	0.0083	0.0669	0.0525	5.936 ± 1.1	6.19 ± 0.51	-0.26
cg13301722	CDK5	II	TSS1500	0.043	0.1343	0.2125	9.581 ± 0.92	10 ± 0.84	-0.48
cg07658718	CDK5R1	II	5'UTR	0.0358	0.2056	0.5242	5.777 ± 0.7	6.33 ± 0.62	-0.56
cg26079992	CDK5RAP1	II	5'UTR	0.0128	0.1912	0.1355	5.859 ± 0.86	5.2 ± 0.6	0.66
cg25392970	CDK6	I	5'UTR	0.0218	0.2272	0.0747	3.664 ± 0.52	3.95 ± 0.41	-0.29
cg04761648	CDK8	II	Body	0.04	0.1374	0.2989	7.181 ± 2.57	7.11 ± 2.04	0.07
cg18823302	CDK9	II	Body	0.0413	0.0014	0.1773	78.66 ± 3.2	78.7 ± 4.18	-0.06
cg07905141	CDKAL1	II	Body	0.0484	0.0064	0.0261	79.66 ± 3.79	78.7 ± 3.1	0.9
cg09727245	CDKAL1	II	Body	0.0386	0.1493	0.4006	90.48 ± 1.32	89.2 ± 1.23	1.23
cg09060525	CDKL3	I	TSS200	0.03	0.1755	0.5662	6.78 ± 0.84	7.28 ± 0.45	-0.5
cg10936763	CDKN1A	II	5'UTR	0.0378	0.0024	0.0198	9.098 ± 1.22	9.38 ± 0.81	-0.29
cg26386886	CDKN1B	II	3'UTR	0.0395	0.0234	0.4037	6.489 ± 1.3	6.37 ± 0.88	0.11
cg06281850	CDKN1C	II	TSS1500	0.0033	0.0136	0.0084	75.5 ± 3.44	73.2 ± 3.81	2.26
cg20721239	CDKN2AIPNL	II	TSS1500	0.0095	0.0189	0.2416	4.883 ± 0.94	5.3 ± 0.71	-0.42
cg10957200	CDNF	I	TSS1500	0.0211	0.1128	0.2281	4.806 ± 0.58	5.01 ± 0.66	-0.21
cg11036833	CDO1	I	TSS200	0.034	0.3588	0.0827	4.612 ± 0.67	4.86 ± 0.47	-0.26
cg11395062	CDRT15	II	Body	0.0171	0.1811	0.1287	65.87 ± 8.59	63.2 ± 9.3	2.64
cg09080788	CDRT15P	II	TSS200	0.0227	0.3263	0.1635	88.11 ± 1.92	88.1 ± 2.11	-0.02
cg09161138	CDT1	II	Body	0.0338	0.1727	0.011	85.18 ± 2.14	83.9 ± 2.03	1.2
cg00130039	CDX2	II	5'UTR	0.025	0.0972	0.1964	5.684 ± 0.68	5.67 ± 0.79	0.01
cg08354681	CDYL	I	Body	0.0137	0.0045	0.0884	45.14 ± 4.21	44.4 ± 4.63	0.75
cg20690737	CEACAM5	II	5'UTR	0.0262	0.0028	0.0027	24.28 ± 2.7	25 ± 2.45	-0.77
cg24814257	CEACAM5	II	TSS200	0.0131	0.0347	0.0033	35.46 ± 2.98	33.6 ± 4.24	1.81
cg06734962	CEBPD	II	TSS1500	0.0339	0.0477	0.0597	7.973 ± 1.61	7.96 ± 0.71	0.01
cg14985606	CEBPZ	II	TSS1500	0.0274	0.3112	0.0546	8.801 ± 1.39	8.25 ± 1.23	0.55
cg23626763	CECR1	II	Body	0.045	0.0598	0.0274	64.89 ± 3.96	63.7 ± 5.5	1.18
cg04608722	CELSR1	II	Body	0.044	0.2253	0.189	88.3 ± 1.59	87 ± 2.29	1.21
cg05653887	CELSR1	II	Body	0.0458	0.0028	0.4303	79.29 ± 3.41	77.4 ± 5.58	1.8
cg18190219	CELSR1	II	Body	0.0327	0.0885	0.0455	69.95 ± 6.42	64.8 ± 7.68	5.11
cg00784671	CELSR1	I	Body	0.0123	0.0362	0.0493	58.85 ± 9.33	50.7 ± 8.29	8.08
cg06804625	CELSR2	II	Body	0.0374	0.0029	0.3232	75.03 ± 2.68	73.2 ± 3.93	1.79
cg09736162	CELSR3	II	TSS200	0.0101	0.0164	0.0208	4.652 ± 0.64	4.87 ± 0.6	-0.23
cg10141019	CEND1	I	TSS200	0.0172	0.9893	0.0292	4.901 ± 0.58	5.52 ± 0.91	-0.63
cg21023052	CENPA	I	1stExon	0.0299	0.1228	0.2047	3.607 ± 0.36	3.76 ± 0.59	-0.16
cg23734074	CENPC1	I	TSS200	0.0087	0.0135	0.1534	8.335 ± 0.79	9.11 ± 1.17	-0.78
cg19590290	CENPE	I	TSS200	0.0173	0.1467	0.4501	3.86 ± 0.37	4.26 ± 0.29	-0.4
cg14413368	CENPE	II	1stExon	0.0412	0.0027	0.7682	5.472 ± 0.7	5.55 ± 0.87	-0.08
cg03325810	CENPO	I	5'UTR	0.0452	0.0634	0.0252	4.422 ± 0.61	4.34 ± 0.53	0.08
cg16525999	CEP135	II	5'UTR	0.0222	0.342	0.494	9.112 ± 0.73	9.79 ± 0.8	-0.68
cg25539392	CEP250	II	5'UTR	0.0333	0.0424	0.2728	5.664 ± 0.96	5.62 ± 0.52	0.04
cg12198157	CEP63	II	TSS200	0.0271	0.0342	0.0222	8.033 ± 1.12	8.38 ± 0.81	-0.35
cg10711039	CEP68	I	TSS1500	0.0496	0.2751	0.0557	2.863 ± 0.28	3.04 ± 0.37	-0.18
cg14216142	CEP70	I	5'UTR	0.0168	0.1075	0.0342	4.408 ± 0.44	4.47 ± 0.35	-0.07
cg07378058	CEP72	II	TSS200	0.0427	0.8193	0.0132	4.903 ± 0.58	5.31 ± 0.73	-0.41
cg19235494	CEP97	II	Body	0.0129	0.016	0.1109	5.874 ± 0.81	6.21 ± 0.94	-0.34
cg14833747	CEPT1	II	TSS1500	0.0234	0.8579	0.0032	49.27 ± 4.86	48.1 ± 4.7	1.09
cg03744383	CES1	II	1stExon	0.0438	0.1059	0.092	26.91 ± 7.76	28.7 ± 10.4	-1.82
cg01695791	CES3	II	TSS1500	0.0446	0.039	0.1858	82.65 ± 2.21	81.2 ± 2.41	1.42
cg01595997	CFB	I	Body	0.0134	0.092	0.0692	90.92 ± 1.79	88.6 ± 2.13	2.31
cg07060117	CFDP1	II	TSS1500	0.0424	0.1341	0.4163	10.23 ± 2.12	11.4 ± 1.84	-1.2
cg17777683	CFLAR	II	5'UTR	0.0367	0.0017	0.0056	43.81 ± 4.36	43.7 ± 7.06	0.1
cg11380281	CGB2	II	TSS200	0.0498	0.0045	0.3115	24.5 ± 8.18	23.8 ± 8.18	0.66
cg14807837	CGNL1	I	TSS200	0.03	0.2261	0.5223	5.647 ± 0.61	6.18 ± 0.93	-0.54
cg18045575	CGREF1	I	5'UTR	0.0392	0.1115	0.2789	5.135 ± 0.66	5.54 ± 0.8	-0.41
cg27368011	CGRRF1	II	1stExon	0.0401	0.0199	0.0374	6.531 ± 1.23	6.17 ± 0.79	0.35
cg06300254	CHAT	II	Body	0.0499	0.2343	0.0617	18.95 ± 2.94	18.9 ± 2.2	0.05
cg14577835	CHCHD2	I	TSS200	0.0486	0.2307	0.5465	4.87 ± 0.7	5.06 ± 0.47	-0.2
cg05793604	CHD5	II	Body	0.0437	0.0591	0.0199	72.46 ± 2.94	73.1 ± 4.22	-0.65
cg13851144	CHD5	I	Body	0.0486	0.8471	0.3568	4.352 ± 0.44	4.58 ± 0.69	-0.23
cg14041100	CHD7	I	5'UTR	0.0262	0.3409	0.2581	4.496 ± 0.47	4.75 ± 0.35	-0.26
cg22810163	CHD7	I	1stExon	0.0481	0.0181	0.6206	7.583 ± 1.64	7.22 ± 1.98	0.36
cg05768044	CHD9	II	Body	0.0389	0.1031	0.0191	22.79 ± 2.41	24 ± 4.68	-1.28
cg00422248	CHERP	I	TSS1500	0.0417	0.2416	0.1526	5.107 ± 1.13	4.51 ± 0.53	0.59
cg26918011	CHERP	II	Body	0.0227	0.044	0.1073	89.82 ± 1.67	89 ± 1.09	0.76
cg23432930	CHFR	II	TSS1500	0.0221	0.1435	0.208	31.9 ± 1.98	32.1 ± 1.76	-0.3
cg20535781	CHFR	II	TSS1500	0.0021	0.0125	0.0113	45.13 ± 4.67	44.1 ± 4.22	1.01
cg20065718	CHFR	I	Body	0.0292	0.9229	0.0355	93.58 ± 1.76	92 ± 1.82	1.52
cg04361579	CHI3L1	II	Body	0.0433	0.0115	0.7359	90.9 ± 1.62	90.6 ± 1.22	0.29
cg19760132	CHIC2	I	5'UTR	0.0441	0.0189	0.3417	4.618 ± 0.73	4.46 ± 0.84	0.15
cg13318256	CHKA	II	Body	0.0024	0.0004	0.0017	71.27 ± 4.09	70.8 ± 5.02	0.47
cg25841909	CHM	II	TSS1500	0.0357	0.2898	0.4628	29.01 ± 4.84	29.2 ± 3.89	-0.25
cg03523119	CHM	II	TSS1500	0.0168	0.155	0.3684	32.3 ± 5.08	31.8 ± 3.97	0.42
cg07339137	CHMP2B	II	1stExon	0.0179	0.1367	0.1514	6.13 ± 0.99	6.28 ± 0.84	-0.15
cg19912332	CHMP6	II	Body	0.031	0.1696	0.0908	66.12 ± 14.2	72.4 ± 7.75	-6.31
cg16907154	CHN1	II	Body	0.0486	0.312	0.1119	9.406 ± 1.25	9.59 ± 1.33	-0.19
cg22332266	CHORDC1	II	TSS1500	0.0297	0.2152	0.0767	20.14 ± 12.3	15.4 ± 4.9	4.72
cg09488196	CHORDC1	II	TSS200	0.0306	0.0582	0.1848	18.66 ± 10.3	13.8 ± 2.38	4.81
cg26834418	CHORDC1	II	TSS1500	0.0476	0.2784	0.2109	36.67 ± 14.3	30.8 ± 7.98	5.78
cg26138821	CHORDC1	II	TSS200	0.026	0.1428	0.103	20.68 ± 16.9	12.7 ± 4.46	7.93
cg16643589	CHP2	II	TSS200	0.041	0.7747	0.0957	18.78 ± 2.7	18.5 ± 2.83	0.26
cg16637019	CHRDL1	I	TSS200	0.0329	0.064	0.1326	37.65 ± 3.3	38.7 ± 2.83	-1.13
cg22160511	CHRM5	II	TSS200	0.0292	0.2503	0.1914	82.66 ± 2.53	81.2 ± 2.71	1.44
cg04603031	CHRNA3	II	5'UTR	0.0352	0.2285	0.1016	9.513 ± 0.66	10.2 ± 0.85	-0.69
cg20577630	CHRNB3	I	5'UTR	0.0219	0.0244	0.0091	76.89 ± 2.96	74.6 ± 3.53	2.27
cg06178085	CHST5	II	Body	0.0373	0.0865	0.2838	88 ± 1.59	87.9 ± 1.35	0.04
cg12200950	CHST8	II	5'UTR	0.043	0.0772	0.6316	78.44 ± 3.21	78.4 ± 2.9	0.03
cg21895526	CHST9	II	TSS1500	0.0112	0.1663	0.0231	16.03 ± 1.49	17.6 ± 2.54	-1.61
cg19997662	CHSY1	II	Body	0.0107	0.0131	0.0722	63.92 ± 10.8	62.6 ± 9.26	1.25
cg26848011	CHUK	I	TSS1500	0.0184	0.005	0.0716	71.4 ± 2.77	70.1 ± 3.98	1.27
cg07739257	CIAPIN1	II	TSS200	0.0241	0.4378	0.1183	7.64 ± 0.57	7.21 ± 0.6	0.42
cg15890794	CIDEA	II	Body	0.0268	0.3444	0.016	52.95 ± 5.16	53.9 ± 3.8	-0.98
cg01262948	CIDEA	II	Body	0.0151	0.0245	0.0312	6.527 ± 1.38	6.15 ± 0.44	0.37
cg13674885	CILP2	I	TSS200	0.038	0.3537	0.112	4.554 ± 0.57	4.62 ± 0.35	-0.07
cg01369819	CIR1	II	TSS1500	0.0416	0.0559	0.0697	7.308 ± 0.76	7.84 ± 1.11	-0.54
cg23814691	CISH	I	1stExon	0.0363	0.0012	0.1483	4.4 ± 0.48	4.51 ± 0.47	-0.11
cg15534364	CITED1	I	TSS1500	0.007	0.053	0.0746	13.03 ± 3.52	13.8 ± 2.34	-0.86
cg00238131	CITED1	II	TSS1500	0.036	0.3578	0.0315	17.16 ± 2.15	17.1 ± 1.46	0.03
cg11347311	CITED2	I	TSS1500	0.008	0.0344	0.0841	4.304 ± 0.58	4.63 ± 0.59	-0.33
cg13642260	CIZ1	II	5'UTR	0.0472	0.1384	0.1225	22.29 ± 4.94	21.8 ± 5.29	0.48
cg06505666	CKAP2L	II	TSS200	0.0048	0.2584	0.0519	3.677 ± 0.28	4.14 ± 0.41	-0.46
cg15473751	CKB	I	Body	0.0239	0.2979	0.097	4.154 ± 0.6	4.69 ± 0.64	-0.54
cg25417298	CLASP1	I	5'UTR	0.0383	0.1688	0.4451	8.772 ± 0.55	9.52 ± 0.77	-0.75
cg06992324	CLASP1	II	Body	0.0338	0.6124	0.0406	71.79 ± 3.91	72.2 ± 3.48	-0.44
cg27012203	CLCN6	I	TSS1500	0.0495	0.1567	0.0149	6.101 ± 0.83	6.16 ± 0.8	-0.06
cg18393747	CLDN10	II	Body	0.0341	0.4066	0.0117	10.24 ± 2	9.59 ± 1.82	0.66
cg07042832	CLDN11	II	TSS200	0.0002	0.0003	0.0354	30.69 ± 7.8	30.4 ± 4.51	0.21
cg06315607	CLDN5	II	1stExon	0.0144	0.4581	0.0719	5.573 ± 0.74	6.36 ± 0.8	-0.79
cg03186999	CLDN7	II	5'UTR	0.0345	0.1202	0.2034	33.61 ± 4.47	33 ± 2.65	0.61
cg00097081	CLDND2	II	Body	0.0074	0.0283	0.0023	7.457 ± 0.93	7.24 ± 0.72	0.21
cg08678044	CLEC11A	II	1stExon	0.0438	0.2561	0.1381	23.79 ± 4.66	23.5 ± 5.37	0.2
cg00121339	CLEC16A	II	Body	0.0389	0.1244	0.1372	47.72 ± 5.62	49.9 ± 4.85	-2.19
cg24570541	CLEC2L	II	TSS1500	0.0497	0.149	0.1071	8.989 ± 1.11	9.29 ± 0.69	-0.3
cg20894963	CLECL1	II	1stExon	0.0232	0.0952	0.1691	73.78 ± 3.86	68.3 ± 5.03	5.44
cg25323711	CLGN	II	TSS1500	0.0337	0.0595	0.3726	5.707 ± 1.28	5.61 ± 0.82	0.1
cg12457415	CLIC1	II	Body	0.0292	0.0201	0.0149	15.34 ± 2.42	15.3 ± 1.15	0.01
cg14494607	CLIC5	II	Body	0.0221	0.2099	0.2916	81.25 ± 12.9	86 ± 2.19	-4.76
cg02401399	CLIP3	I	5'UTR	0.0398	0.2602	0.3066	10.52 ± 2.78	11.6 ± 2.21	-1.1
cg21501412	CLIP3	II	3'UTR	0.0443	0.0086	0.4369	80.58 ± 3.08	79.2 ± 2.34	1.29
cg21972382	CLIP4	II	5'UTR	0.0122	0.0082	0.1142	12.47 ± 3.45	10.3 ± 2.47	2.08
cg03127127	CLK4	II	5'UTR	0.0383	0.0256	0.664	6.919 ± 0.89	7.38 ± 1.09	-0.46
cg26577973	CLNS1A	II	TSS200	0.0315	0.1932	0.3512	6.989 ± 1.29	7.47 ± 0.99	-0.49
cg08047886	CLP1	I	TSS200	0.0414	0.2036	0.4248	7.224 ± 0.98	8.59 ± 1.04	-1.37
cg07807957	CLSPN	I	TSS200	0.0413	0.0546	0.7696	6.048 ± 0.61	6.6 ± 0.73	-0.56
cg08845510	CLSTN1	I	1stExon	0.0302	0.553	0.0754	4.501 ± 0.54	4.37 ± 0.37	0.12
cg02393097	CLU	II	TSS1500	0.0269	0.0034	0.1048	76.51 ± 4.79	73.9 ± 3.36	2.58
cg18327061	CLVS1	II	TSS200	0.0374	0.0331	0.1372	17.52 ± 3.79	17.8 ± 2.29	-0.3
cg04566473	CLYBL	II	Body	0.0483	0.0364	0.0858	60.54 ± 34.5	77.4 ± 10.5	-16.89
cg24980005	CLYBL	II	Body	0.044	0.0878	0.1477	5.673 ± 0.68	5.85 ± 0.57	-0.18
cg11419186	CMIP	II	TSS1500	0.0213	0.204	0.0292	37.51 ± 3.45	39 ± 2.97	-1.55
cg16648110	CMIP	II	Body	0.0219	0.0011	0.6994	86.34 ± 1.85	86.1 ± 2.56	0.18
cg03782858	CMIP	I	3'UTR	0.0337	0.0145	0.1316	90.75 ± 1.41	90.4 ± 1.32	0.33
cg15691822	CMTM1	II	Body	0.0423	0.4297	0.1289	91.03 ± 1.71	90.7 ± 1.54	0.24
cg22452755	CMTM3	II	Body	0.0226	0.0007	0.4576	10.13 ± 1.48	10.3 ± 1.27	-0.24
cg03265991	CMTM3	II	3'UTR	0.028	0.0244	0.5862	88.18 ± 2.58	87.4 ± 2.39	0.73
cg00624834	CNDP2	I	TSS200	0.0223	0.4625	0.2004	3.176 ± 0.52	3.61 ± 0.42	-0.44
cg02068981	CNIH	II	Body	0.0292	0.0095	0.0947	42.32 ± 6.45	42.4 ± 3.61	-0.18
ch.X.346519R	CNKSR2	II	Body	0.0443	0.0055	0.3465	6.631 ± 1.85	6.32 ± 1.82	0.3
cg20019720	CNKSR3	II	TSS1500	0.0371	0.0303	0.0739	20.44 ± 6.18	19.4 ± 4.33	1
cg14669167	CNN3	II	Body	0.0334	0.143	0.0281	6.566 ± 0.97	6.51 ± 0.48	0.05
cg27143070	CNNM1	II	TSS1500	0.016	0.0324	0.1162	73.32 ± 4.39	71.8 ± 3.6	1.48
cg20255874	CNNM1	I	TSS200	0.0303	0.0357	0.639	23.48 ± 4.95	21.7 ± 5.22	1.7
cg00673006	CNNM3	II	1stExon	0.0366	0.1075	0.016	17.78 ± 1.58	18.8 ± 2.62	-1.11
cg10322909	CNOT1	II	Body	0.0488	0.0285	0.765	88.15 ± 1.55	86.1 ± 1.73	2
cg23949612	CNOT2	I	TSS200	0.0056	0.0134	0.0249	4.204 ± 0.69	4.46 ± 0.31	-0.26
cg20833128	CNOT4	II	TSS1500	0.0423	0.0039	0.0139	19.27 ± 2.3	18.8 ± 3.55	0.42
cg23866755	CNP	II	Body	0.0297	0.0479	0.4125	4.176 ± 0.7	4.23 ± 0.39	-0.05
cg27355050	CNPY3	I	5'UTR	0.0397	0.0557	0.5793	3.616 ± 0.75	4.15 ± 0.75	-0.54
cg14186641	CNR1	I	TSS1500	0.0374	0.0299	0.5335	6.233 ± 0.6	6.67 ± 0.63	-0.44
cg20696225	CNST	II	Body	0.0233	0.0299	0.0798	87.21 ± 1.53	86.6 ± 1.69	0.55
cg09143195	CNTN1	II	TSS1500	0.0163	0.0167	0.2333	23.35 ± 3.14	24 ± 5.3	-0.7
cg08990926	CNTN1	I	1stExon	0.0472	0.0579	0.1164	7.025 ± 0.75	7.45 ± 0.5	-0.43
cg23225103	CNTN2	II	Body	0.0012	0.0016	0.0586	69.81 ± 5.06	69.4 ± 3.43	0.33
cg14862722	CNTN4	II	Body	0.0103	0.0153	0.0245	75.49 ± 3.72	74.6 ± 2.31	0.81
cg25670060	CNTN5	II	TSS1500	0.0408	0.0669	0.032	6.321 ± 0.93	6.1 ± 0.79	0.22
cg10941174	CNTNAP2	II	Body	0.0459	0.0047	0.7548	58.51 ± 4.84	58.7 ± 5.05	-0.27
cg14248352	CNTNAP2	II	Body	0.0129	0.0052	0.2067	86.21 ± 2.64	85 ± 2.32	1.19
cg05630943	CNTNAP4	II	Body	0.0087	0.1854	0.0668	76.94 ± 1.98	75.3 ± 2.5	1.59
cg24535823	COASY	II	TSS1500	0.0399	0.0181	0.0839	83.98 ± 2.86	83 ± 2.16	0.89
cg18692205	COBL	II	Body	0.0351	0.0207	0.0456	84.73 ± 1.64	83.5 ± 1.71	1.14
cg02068676	COBRA1	I	TSS1500	0.0387	0.0655	0.5548	3.655 ± 0.44	3.98 ± 0.48	-0.33
cg18084609	COCH	II	Body	0.016	0.1675	0.0023	38.2 ± 4.56	38.6 ± 3.83	-0.45
cg00892397	COG2	II	Body	0.0436	0.0171	0.2098	83.98 ± 3.38	83.6 ± 2.56	0.33
cg23445511	COG8	II	1stExon	0.0005	0.0342	0.1959	5.565 ± 0.61	6.59 ± 0.62	-1.03
cg13703714	COL11A2	II	Body	0.0021	0.0606	0.1977	66.1 ± 16.9	74.3 ± 10.4	-8.23
cg01680268	COL11A2	II	Body	0.0191	0.0057	0.2763	80.9 ± 2.3	80.7 ± 2.1	0.12
cg14373210	COL12A1	II	5'UTR	0.0272	0.0777	0.2117	29.46 ± 4.83	30.1 ± 3.28	-0.71
cg22555744	COL19A1	II	5'UTR	0.0384	0.0123	0.1523	11.56 ± 2.16	11.3 ± 1.89	0.21
cg16682329	COL22A1	II	TSS200	0.0498	0.4997	0.3813	10.89 ± 1.96	11.5 ± 2.12	-0.69
cg25437410	COL23A1	I	TSS200	0.0075	0.389	0.0904	5.077 ± 0.54	5.55 ± 0.55	-0.48
cg08930131	COL23A1	I	Body	0.0338	0.3819	0.247	51.24 ± 5.89	50.8 ± 8.35	0.37
cg12120327	COL2A1	I	TSS1500	0.0054	0.0042	0.2317	7.417 ± 0.82	8.32 ± 1.03	-0.91
cg03694391	COL4A2	II	Body	0.0105	0.0175	0.1068	79.93 ± 5.05	81.1 ± 4.31	-1.24
cg23630179	COL4A2	II	Body	0.0006	0.0004	0.0069	59.79 ± 15.5	59.1 ± 14.9	0.65
cg11747695	COL4A2	I	3'UTR	0.0418	0.31	0.1043	64.77 ± 3.78	63.8 ± 3.38	0.88
cg03238714	COL4A2	II	Body	0.0261	0.0155	0.1476	90.31 ± 1.6	89 ± 1.06	1.29
cg20553577	COL4A2	I	Body	0.0384	0.3076	0.106	80.81 ± 8.92	79.2 ± 3.86	1.54
cg00674428	COL6A2	II	Body	0.0242	0.008	0.0074	89.68 ± 2.21	87.6 ± 1.94	1.99
cg12448161	COL7A1	I	TSS200	0.0363	0.0032	0.8074	7.256 ± 1.97	8.14 ± 2.95	-0.89
cg04100190	COL9A2	II	TSS1500	0.0458	0.2327	0.2637	46.42 ± 6.24	47 ± 4.7	-0.65
cg16847645	COL9A3	II	TSS1500	0.0081	0.2768	0.0077	9.458 ± 1.35	9.96 ± 1.69	-0.51
cg24242082	COL9A3	I	TSS200	0.0496	0.0275	0.2968	7.854 ± 0.86	8.03 ± 0.68	-0.18
cg14071459	COMMD10	II	Body	0.0117	0.0756	0.0898	86.75 ± 1.71	83.8 ± 2.27	2.87
cg11615549	COMMD3	II	1stExon	0.0403	0.2432	0.1834	6.771 ± 0.86	6.97 ± 0.77	-0.2
cg14209569	COMMD4	II	Body	0.0166	0.0123	0.0782	5.993 ± 0.89	6.35 ± 0.62	-0.36
cg00410419	COMMD6	II	Body	0.0359	0.0025	0.0131	10.3 ± 1.44	10.4 ± 1.3	-0.12
cg13459361	COMMD6	I	5'UTR	0.0225	0.0154	0.1135	7.098 ± 1.31	7.15 ± 0.71	-0.05
cg20185461	COMP	II	Body	0.03	0.0331	0.0368	20.54 ± 3.52	22.4 ± 5.39	-1.93
cg24924091	COMP	I	Body	0.0349	0.1367	0.5814	5.261 ± 0.61	5.08 ± 0.53	0.18
cg03704503	COMTD1	II	Body	0.0272	0.1504	0.1845	10.52 ± 1.27	10.8 ± 1.37	-0.37
cg10539371	COPA	I	5'UTR	0.0335	0.1843	0.0438	5.41 ± 0.89	5.17 ± 0.53	0.23
cg14937036	COPB2	II	TSS1500	0.0264	0.0744	0.0939	5.223 ± 0.75	5.26 ± 0.59	-0.05
cg02361612	COPG2	II	Body	0.0183	0.0595	0.1986	8.644 ± 1.75	9.14 ± 0.85	-0.5
cg05613254	COPS8	II	TSS1500	0.0233	0.0181	0.1369	83.32 ± 3.49	83 ± 2.57	0.27
cg16995742	COPS8	II	TSS1500	0.0066	0.009	0.0124	45.03 ± 34.6	40.9 ± 25.1	4.1
cg01762738	COQ5	II	TSS1500	0.0378	0.2855	0.2014	9.798 ± 1.7	9.35 ± 1.12	0.44
cg05181322	COQ7	II	5'UTR	0.0278	0.8347	0.1474	6.659 ± 0.71	7.48 ± 0.9	-0.82
cg06796709	COTL1	II	Body	0.0419	0.0734	0.0232	72.2 ± 3.44	71.3 ± 5.91	0.86
cg17338448	COX11	II	Body	0.0362	0.1096	0.0698	8.194 ± 1.81	8.84 ± 1.26	-0.65
cg12327691	COX15	II	TSS1500	0.022	0.3613	0.1197	73.84 ± 3.94	75.2 ± 3.41	-1.39
cg09363068	COX19	II	3'UTR	0.0493	0.0189	0.3997	42.93 ± 4.32	43 ± 4.19	-0.06
cg21728650	COX19	II	3'UTR	0.0252	0.1912	0.0242	81.8 ± 2.21	81 ± 2.01	0.72
cg14234898	COX7A2	II	5'UTR	0.0352	0.0614	0.0732	12.4 ± 1.82	11.3 ± 1.33	1.03
cg01726287	COX8C	II	TSS1500	0.0232	0.1935	0.1349	83.79 ± 1.94	80.4 ± 3.07	3.39
cg27568764	CPA3	II	Body	0.0125	0.0206	0.0231	82.44 ± 3.41	79.3 ± 4.13	3.09
cg08542066	CPA6	II	Body	0.0452	0.2503	0.2481	64.6 ± 29.7	84.5 ± 13.4	-19.92
cg20238171	CPAMD8	II	Body	0.0169	0.0397	0.3725	39.73 ± 4.69	40.6 ± 5.28	-0.96
cg04728296	CPE	II	Body	0.0323	0.0555	0.1267	29.22 ± 6.81	25.8 ± 4.18	3.35
cg16590189	CPLX2	II	5'UTR	0.0075	0.3439	0.1018	10.54 ± 1.84	11.6 ± 1.36	-1.08
cg22776578	CPLX2	II	TSS200	0.0199	0.3736	0.0874	8.83 ± 1.25	9.5 ± 0.85	-0.67
cg01252455	CPLX2	II	5'UTR	0.0291	0.401	0.0532	60.4 ± 2.9	60.4 ± 2.76	-0.09
cg01938009	CPLX2	II	5'UTR	0.0243	0.0634	0.1146	78.59 ± 2.76	74 ± 4.05	4.57
cg13168374	CPLX4	II	TSS1500	0.0383	0.0663	0.0809	86.01 ± 2.57	84 ± 2.55	1.92
cg04359915	CPN1	II	Body	0.0189	0.0821	0.0521	37.62 ± 5.91	33.5 ± 4.89	4.03
cg19754520	CPN1	I	Body	0.0202	0.4021	0.0072	45.32 ± 6.84	39.1 ± 5.2	6.21
cg26230601	CPN2	II	TSS200	0.0294	0.0353	0.0688	73.73 ± 3.83	71.6 ± 3.5	2.05
cg19800497	CPNE5	II	Body	0.0297	0.0907	0.5568	86.36 ± 2.38	87.1 ± 1.85	-0.81
cg18473335	CPNE6	II	TSS1500	0.0187	0.0754	0.0654	46.53 ± 5.83	48 ± 6.54	-1.53
cg07183344	CPNE7	I	1stExon	0.0305	0.1213	0.1197	3.314 ± 0.34	3.48 ± 0.28	-0.17
cg20326853	CPSF1	II	TSS1500	0.0419	0.1463	0.1005	5.645 ± 0.75	5.77 ± 0.59	-0.13
cg09099965	CPSF4	I	TSS200	0.0208	0.3513	0.0627	3.521 ± 0.31	3.6 ± 0.37	-0.08
cg00647646	CPSF6	I	Body	0.017	0.0257	0.032	4.336 ± 0.55	4.52 ± 0.56	-0.19
cg04442407	CPSF6	II	TSS200	0.0129	0.0136	0.1316	18.19 ± 2.42	16.8 ± 2.99	1.33
cg20629021	CPT1A	II	Body	0.0202	0.3835	0.0085	68.44 ± 3.92	68.9 ± 3.06	-0.56
cg01260103	CPT1A	I	5'UTR	0.0339	0.2269	0.049	4.673 ± 0.34	4.75 ± 0.54	-0.08
cg14247222	CPT1A	II	Body	0.0052	0.0965	0.0139	88.12 ± 2.68	87.4 ± 2.41	0.71
cg20101352	CPVL	II	TSS200	0.0496	0.062	0.399	7.74 ± 1.36	8.33 ± 1.09	-0.59
cg15375469	CPVL	II	TSS200	0.0495	0.0196	0.677	11.14 ± 2.88	10.9 ± 2.2	0.18
cg23448584	CPXM1	I	TSS200	0.0301	0.3119	0.1018	6.61 ± 0.6	6.97 ± 0.95	-0.37
cg08116915	CPZ	II	5'UTR	0.0276	0	0.0236	66.2 ± 3.41	65.3 ± 5.61	0.85
cg15718572	CR1L	II	TSS1500	0.0175	0.0336	0.423	31.59 ± 5.01	30.7 ± 4.1	0.81
cg23337754	CRABP1	II	Body	0.0259	0.0047	0.8731	8.705 ± 2.06	8.84 ± 2.91	-0.14
cg23535137	CRADD	II	Body	0.0354	0.0163	0.235	11.62 ± 2.15	12.4 ± 2.71	-0.8
cg06790581	CRADD	II	Body	0.046	0.0646	0.0648	70.49 ± 5.26	69.9 ± 5.57	0.51
cg05277054	CREB5	II	TSS200	0.0425	0.1358	0.0638	7.277 ± 1.27	7.68 ± 1.12	-0.4
cg14307687	CREB5	II	Body	0.0312	0.8496	0.1452	75.61 ± 2.89	74.6 ± 2.57	0.97
cg10203440	CREBBP	II	3'UTR	0.0233	0.2053	0.0289	59.84 ± 7.38	62.3 ± 7.15	-2.5
cg16594957	CREBBP	II	3'UTR	0.0367	0.1234	0.2967	78.55 ± 7.37	80.7 ± 5.98	-2.2
cg04979551	CREBBP	II	Body	0.0349	0.0028	0.0889	86.71 ± 2.64	84.9 ± 2.57	1.76
cg08215831	CRH	II	TSS200	0.0358	0.0531	0.1574	63.67 ± 6.85	64.8 ± 5.48	-1.17
cg18640030	CRH	II	TSS200	0.0195	0.0213	0.4156	64.59 ± 9.12	62.5 ± 7.25	2.08
cg07658503	CRHR2	II	TSS200	0.0346	0.344	0.3897	6.988 ± 0.81	8.16 ± 0.81	-1.17
cg01819552	CRHR2	II	Body	0.0447	0.636	0.2034	69.9 ± 2.59	65.8 ± 3.35	4.1
cg18840273	CRMP1	II	Body	0.0366	0.5346	0.0295	7.428 ± 0.95	8.01 ± 1.47	-0.58
cg22050733	CROCC	II	Body	0.0336	0.0232	0.1106	9.593 ± 2.34	9.25 ± 1.24	0.34
cg14292368	CRTC1	I	TSS1500	0.0291	0.0515	0.3457	27.47 ± 6.02	28.2 ± 4.65	-0.73
cg16623153	CRTC1	II	Body	0.0126	0.005	0.0563	85.59 ± 1.93	83.9 ± 1.87	1.6
cg21621114	CRX	II	5'UTR	0.021	0.0327	0.1034	30.61 ± 3.62	30 ± 3.56	0.54
cg22399133	CRYGD	I	1stExon	0.0309	0.0212	0.1506	7.981 ± 1.66	8.18 ± 1.39	-0.2
cg08403994	CRYGN	I	Body	0.0027	0.0022	0.0318	89.52 ± 1.61	87.5 ± 2.77	1.94
cg16711866	CSF3R	II	Body	0.0367	0.0143	0.1552	89.61 ± 1.7	89.3 ± 1.78	0.25
cg01129958	CSGALNACT1	II	5'UTR	0.0121	0.0365	0.0972	84.46 ± 2.27	84.5 ± 1.51	-0.13
cg02528400	CSMD1	II	Body	0.0157	0.2688	0.0622	88.46 ± 2.32	87.2 ± 2.06	1.24
cg20911707	CSMD1	II	Body	0.0132	0.0621	0.3175	85.45 ± 1.27	83 ± 1.89	2.42
cg12042060	CSMD1	II	Body	0.0093	0.0821	0.4008	76.4 ± 2.86	72.4 ± 2.31	3.91
cg06852203	CSNK1A1P	II	TSS200	0.0395	0.3783	0.0233	91.22 ± 0.92	90.2 ± 1.76	1
cg04766377	CSNK1E	II	5'UTR	0.0494	0.0092	0.6083	27.69 ± 5.27	28.2 ± 5.55	-0.53
cg18874902	CSNK1G3	I	1stExon	0.0404	0.0742	0.8083	14.48 ± 1.31	15.2 ± 1.34	-0.79
cg26292976	CSNK2A1	II	3'UTR	0.0063	0.3526	0.107	71.38 ± 12.4	79.1 ± 2.37	-7.74
cg02515730	CSNK2A2	I	TSS1500	0.0034	0.0017	0.0082	7.962 ± 1.47	8.15 ± 1.05	-0.2
cg17013340	CSPG4	II	3'UTR	0.0053	0.0076	0.0061	80.08 ± 2.6	79.6 ± 3.51	0.38
cg24982582	CSPP1	II	Body	0.0199	0.0725	0.1392	7.792 ± 1.23	8.95 ± 1.13	-1.16
cg20173072	CSRP2	II	TSS1500	0.0233	0.0905	0.1244	6.022 ± 0.74	6.45 ± 0.75	-0.43
cg11657817	CST11	II	TSS200	0.0061	0.0034	0.0009	42.82 ± 4.78	44.4 ± 6.56	-1.58
cg24665612	CT45A6	I	TSS1500	0.0396	0.0639	0.305	86.33 ± 3	84.1 ± 3.55	2.14
cg10421192	CTAGE1	II	TSS200	0.0247	0.1063	0.3786	82.02 ± 3.64	78.6 ± 1.99	3.37
cg15363464	CTAGE5	I	Body	0.0433	0.1357	0.0729	5.203 ± 0.67	5.08 ± 1.04	0.12
cg21241862	CTBP1	II	Body	0.0191	0.0345	0.0552	80.45 ± 4.2	80.6 ± 2.72	-0.22
cg10903826	CTBP1	I	Body	0.0401	0.0521	0.1391	5.379 ± 0.81	5.41 ± 0.74	-0.03
cg14791530	CTBS	II	TSS1500	0.0459	0.172	0.2866	68.26 ± 5.75	68.9 ± 2.41	-0.64
cg09242772	CTDP1	II	TSS1500	0.0468	0.2438	0.1711	4.196 ± 0.55	4.65 ± 0.53	-0.46
cg07105409	CTDP1	II	Body	0.0386	0.0637	0.2494	87.9 ± 2.83	87.8 ± 1.51	0.1
cg10391823	CTDP1	II	Body	0.039	0.2755	0.1295	91.68 ± 0.96	89.9 ± 1.27	1.72
cg15993873	CTDSPL2	II	1stExon	0.0319	0.0533	0.1247	6.136 ± 1.12	6.51 ± 1.46	-0.38
cg21921513	CTH	I	TSS200	0.0198	0.1422	0.1737	4.761 ± 0.48	5.33 ± 0.54	-0.58
cg12078605	CTNNA2	I	Body	0.0437	0.221	0.0923	4.339 ± 0.85	4.94 ± 0.97	-0.61
cg23665824	CTNNA2	I	Body	0.0422	0.7262	0.1138	4.947 ± 0.73	5.51 ± 0.53	-0.57
cg18610616	CTNNA3	II	Body	0.0129	0.1708	0.0805	75.88 ± 5.21	76 ± 3.54	-0.18
cg24855781	CTNNA3	II	Body	0.0333	0.0112	0.04	23.61 ± 5.4	22.5 ± 5.36	1.09
cg07356130	CTR9	I	TSS1500	0.0136	0.0358	0.1018	7.502 ± 2.64	7.64 ± 1.26	-0.14
cg06625077	CTRL	II	3'UTR	0.0334	0.1266	0.1631	82.44 ± 1.91	81.7 ± 1.7	0.67
cg15581365	CTSC	I	TSS200	0.0121	0.0103	0.0397	5.012 ± 0.99	5.28 ± 0.71	-0.28
cg09352338	CTTN	II	Body	0.0489	0.0211	0.0237	88.26 ± 2.95	87.7 ± 1.41	0.52
cg09522613	CTTN	II	Body	0.0247	0.0049	0.6942	85.41 ± 1.71	84.3 ± 2.24	1.03
cg05951860	CTTNBP2	I	Body	0.0277	0.2667	0.4601	6.398 ± 0.84	7.28 ± 0.88	-0.89
cg12556555	CTXN2	II	5'UTR	0.0107	0.1388	0.0024	10.39 ± 2.03	11.4 ± 3.38	-1.1
cg00360718	CUEDC2	II	TSS200	0.0477	0.0472	0.1527	6.144 ± 0.62	6.36 ± 0.89	-0.22
cg10297491	CUGBP2	I	Body	0.048	0.8748	0.9981	8.244 ± 0.97	7.99 ± 0.75	0.25
cg19466590	CUL1	I	1stExon	0.0415	0.0978	0.5417	4.908 ± 0.31	5.59 ± 1.03	-0.68
cg10949322	CUL2	I	1stExon	0.0121	0.0114	0.9132	3.177 ± 0.36	3.69 ± 0.56	-0.52
cg15447825	CUL4A	I	Body	0.0298	0.0034	0.1589	49.68 ± 3.45	49.9 ± 4.44	-0.3
cg09459982	CUTA	II	TSS1500	0.0152	0.1258	0.0043	52.51 ± 4.31	52.5 ± 2.51	-0.07
cg01234984	CUX1	II	Body	0.0369	0.0101	0.1689	85.63 ± 2.13	85 ± 2.53	0.56
cg02911387	CUX1	II	Body	0.0437	0.0574	0.1179	83.23 ± 4.41	81.5 ± 3.63	1.69
cg18088486	CUX1	II	Body	0.0311	0.0053	0.3036	66 ± 19.6	56.4 ± 17.5	9.6
cg19720753	CUX2	II	Body	0.0254	0.0665	0.277	74.93 ± 2.91	74.4 ± 3.73	0.46
cg15975990	CWC22	I	TSS200	0.013	0.0002	0.1114	12.67 ± 2.07	11.9 ± 1.51	0.68
cg10521638	CXCL1	II	TSS200	0.0455	0.8117	0.0103	6.035 ± 1.33	6.94 ± 1.78	-0.91
cg21859434	CXCR4	II	TSS1500	0.0415	0.4995	0.1398	7.285 ± 0.7	8.45 ± 1.42	-1.17
cg04765675	CXorf15	I	TSS1500	0.0484	0.2903	0.6018	5.432 ± 1	6.34 ± 0.64	-0.92
cg27636290	CXorf15	I	TSS200	0.0028	0.0075	0.0067	5.693 ± 1.49	5.39 ± 0.88	0.29
cg00551957	CXorf36	I	Body	0.0399	0.1047	0.4376	78.96 ± 4.51	78.1 ± 3.35	0.8
cg17538878	CXorf38	II	3'UTR	0.0448	0.1433	0.6517	85.77 ± 2.19	85.8 ± 1.44	-0.09
cg06350796	CXorf41	II	5'UTR	0.0462	0.1397	0.3304	35.46 ± 2.7	35.5 ± 2.83	-0.13
cg03057808	CXorf57	II	1stExon	0.0345	0.1797	0.0307	32.01 ± 2.15	31.9 ± 3.87	0.08
cg17581805	CXorf67	I	TSS1500	0.0202	0.0214	0.0171	93.1 ± 1.07	91.3 ± 1.9	1.72
cg02159718	CXXC1	II	5'UTR	0.0148	0.1296	0.2824	6.364 ± 0.77	6.53 ± 0.7	-0.17
cg18648122	CXXC4	I	TSS200	0.0105	0.3169	0.3816	11.23 ± 1.38	11.6 ± 1.03	-0.45
cg06918645	CYB561	II	TSS1500	0.048	0	0.1408	73.9 ± 4.2	71.8 ± 6.33	2.05
cg00630249	CYB561D1	II	1stExon	0.0152	0.0967	0.257	7.167 ± 1.13	7.9 ± 0.81	-0.74
cg26234980	CYGB	I	TSS1500	0.0358	0.3043	0.1702	7.966 ± 1.49	7.99 ± 1.08	-0.03
cg22912214	CYHR1	II	Body	0.0377	0.0012	0.0676	85.83 ± 1.61	85.4 ± 2.25	0.37
cg04982619	CYLD	II	TSS1500	0.0218	0.0158	0.1403	8.679 ± 1.08	9.36 ± 1.4	-0.68
cg09722826	CYLD	II	5'UTR	0.0147	0.0397	0.1197	80.88 ± 2.57	77.3 ± 2.07	3.54
cg18092474	CYP1A1	II	TSS1500	0.0454	0.0017	0.1335	48.29 ± 3.17	44.5 ± 7.37	3.78
cg05219493	CYP26C1	II	TSS200	0.0478	0.0037	0.0636	51.71 ± 4.69	53.3 ± 3.14	-1.65
cg04321714	CYP27B1	II	Body	0.0149	0.05	0.0348	26.3 ± 2.84	28.9 ± 3.9	-2.66
cg18591496	CYP2A13	I	Body	0.0449	0.0741	0.0642	11.11 ± 1.65	11.7 ± 1.09	-0.67
cg12919977	CYP2U1	I	TSS200	0.0281	0.0078	0.1858	4.844 ± 0.82	4.81 ± 0.74	0.03
cg07210132	CYP2W1	II	TSS1500	0.035	0.0254	0.5782	82.61 ± 1.96	82.1 ± 2.12	0.5
cg12868494	CYP46A1	I	3'UTR	0.0459	0.4669	0.9328	64.58 ± 11.5	68.1 ± 7.86	-3.53
cg11421459	CYP51A1	II	5'UTR	0.038	0.0342	0.4773	6.131 ± 1.19	6.5 ± 1.12	-0.37
cg22286616	CYP51A1	I	TSS200	0.0372	0.0728	0.0494	4.17 ± 1.01	4.22 ± 0.59	-0.06
cg15160198	CYP7B1	I	TSS200	0.0088	0.067	0.123	6.134 ± 0.88	6.5 ± 0.61	-0.37
cg25720697	CYR61	II	TSS200	0.0237	0.4921	0.0324	7.985 ± 0.87	7.61 ± 0.89	0.37
cg20293609	CYR61	I	Body	0.0386	0.0738	0.0497	92.07 ± 1.64	91.3 ± 1.67	0.77
cg26040060	CYTH1	II	Body	0.0442	0.0002	0.0121	76.32 ± 3.37	73.9 ± 7.62	2.34
cg15246590	CYTH2	I	3'UTR	0.0282	0.2851	0.0914	24.89 ± 4.15	30.8 ± 5.93	-5.98
cg11248491	CYTH3	II	TSS1500	0.0473	0.0827	0.0899	7.909 ± 1.42	9.13 ± 0.66	-1.22
cg19590934	CYTH3	II	Body	0.0464	0.145	0.4767	86.23 ± 2.72	86 ± 1.69	0.15
cg04893402	CYTH3	II	3'UTR	0.0318	0.0176	0.3716	90.66 ± 1.23	90.1 ± 1.1	0.52
cg15999274	D2HGDH	I	Body	0.0449	0.0047	0.0601	70.91 ± 5.07	69.4 ± 5.66	1.49
cg01177851	DAAM1	II	Body	0.0321	0.0723	0.0628	83.7 ± 2.21	82.8 ± 2.39	0.87
cg22676693	DAB1	II	5'UTR	0.0499	0.0615	0.3243	8.113 ± 2.4	8.33 ± 1.55	-0.22
cg24351410	DAB1	II	5'UTR	0.0315	0.0416	0.1421	6.653 ± 0.85	6.55 ± 0.7	0.1
cg24705404	DAB1	II	5'UTR	0.027	0.2773	0.1256	38.85 ± 10.7	35.2 ± 7.98	3.57
cg02700369	DACT3	I	TSS200	0.0279	0.3853	0.3039	5.882 ± 0.63	6.1 ± 0.37	-0.22
cg06223018	DAG1	II	Body	0.0316	0.0251	0.1547	78.79 ± 2.96	77.9 ± 4.89	0.88
cg00173010	DAGLB	I	Body	0.0279	0.4808	0.2941	5.139 ± 0.75	5.47 ± 0.46	-0.33
cg17420019	DARS	I	Body	0.0256	0.6668	0.0088	3.419 ± 0.39	3.34 ± 0.35	0.07
cg18110444	DARS	I	TSS1500	0.0288	0.0219	0.3754	7.576 ± 3.21	7.01 ± 1.48	0.56
cg05431670	DAXX	I	TSS200	0.0247	0.0734	0.4213	7.801 ± 1.91	8.49 ± 2.49	-0.69
cg09615909	DAXX	I	5'UTR	0.0483	0.0643	0.0526	9.374 ± 1.42	9.87 ± 1.19	-0.5
cg00221327	DAXX	II	TSS1500	0.0205	0.0223	0.0506	5.704 ± 1.78	5.72 ± 0.55	-0.02
cg20672430	DAXX	II	Body	0.0432	0.0033	0.3273	77.13 ± 4.09	75.7 ± 4.05	1.34
cg13682325	DBC1	II	5'UTR	0.0431	0.0269	0.1232	55.37 ± 3.97	52.3 ± 5.2	3.07
cg22605063	DBN1	II	1stExon	0.0358	0.8615	0.086	7.818 ± 1.04	8.19 ± 0.73	-0.37
cg02872476	DBNDD1	II	TSS1500	0.0483	0.0068	0.1372	86.31 ± 1.89	85.7 ± 1.95	0.61
cg22729910	DBNL	I	1stExon	0.0119	0.0022	0.2902	7.197 ± 0.97	7.27 ± 1.18	-0.08
cg03342278	DCAF11	II	TSS1500	0.0451	0.0287	0.0931	7.607 ± 1.08	7.51 ± 0.54	0.09
cg18650307	DCAF16	II	5'UTR	0.0498	0.0095	0.0136	63.71 ± 4.11	62.2 ± 7.87	1.49
cg18909698	DCAF5	I	TSS1500	0.0152	0.0835	0.1845	4.745 ± 0.57	4.73 ± 0.37	0.02
cg21918699	DCAF7	II	TSS200	0.0019	0.0005	0.0143	4.865 ± 1.04	4.72 ± 0.58	0.14
cg25080801	DCAF8L2	II	TSS1500	0.0411	0.3919	0.481	85.98 ± 2.23	84.3 ± 1.8	1.59
cg03716233	DCAKD	I	1stExon	0.0278	0.0931	0.2329	4.821 ± 0.51	5.24 ± 0.49	-0.42
cg19727166	DCBLD1	II	Body	0.0017	0.0232	0.0833	5.861 ± 0.87	5.77 ± 0.38	0.08
cg16331862	DCBLD2	II	3'UTR	0.037	0.0808	0.3299	82.13 ± 3.01	78 ± 3.48	4.08
cg05639937	DCLK1	II	TSS1500	0.0218	0.0538	0.3684	67.15 ± 11.4	68.1 ± 8.76	-1.05
cg17054674	DCUN1D1	I	Body	0.0477	0.0537	0.396	5.941 ± 1.44	6.51 ± 0.66	-0.57
cg09227795	DDAH1	II	5'UTR	0.0438	0.1504	0.0701	80.78 ± 13.4	77 ± 13.4	3.7
cg01379480	DDAH2	II	5'UTR	0.0225	0.1196	0.2904	4.668 ± 0.82	4.86 ± 0.77	-0.19
cg19891951	DDN	I	TSS1500	0.0417	0.1289	0.0942	6.931 ± 0.99	6.88 ± 0.64	0.04
cg26303861	DDOST	I	TSS200	0.037	0.2568	0.2729	3.932 ± 0.6	4.22 ± 0.69	-0.3
cg24566261	DDR1	II	5'UTR	0.0221	0.0835	0.1583	30.05 ± 4.53	32.3 ± 5.43	-2.26
cg19178509	DDR1	II	TSS1500	0.0358	0.0818	0.1554	66.54 ± 15.3	68.4 ± 14	-1.95
cg05978254	DDX10	II	Body	0.0445	0.0063	0.4477	84.32 ± 3.39	83.5 ± 2.77	0.81
cg03140866	DDX23	I	TSS200	0.0231	0.1156	0.4059	5.151 ± 0.88	5.36 ± 0.63	-0.21
cg16435860	DDX27	II	TSS200	0.0234	0.0125	0.1428	8.919 ± 1.3	9.16 ± 0.73	-0.24
cg13849371	DDX31	II	TSS1500	0.0386	0.1208	0.0115	8.58 ± 0.93	8.76 ± 1.18	-0.19
cg20603424	DDX31	II	1stExon	0.0236	0.0085	0.0088	6.51 ± 0.93	6.56 ± 0.65	-0.06
cg24751934	DDX3X	I	5'UTR	0.0138	0.8403	0.2059	4.072 ± 0.81	4.15 ± 0.27	-0.08
cg14442616	DDX3Y	II	3'UTR	0.036	0.0058	0.0912	37.18 ± 9.24	37.5 ± 10.7	-0.35
cg11740690	DDX41	II	Body	0.0066	0.0752	0.0442	4.379 ± 0.45	5 ± 0.57	-0.63
cg22816171	DDX50	II	TSS200	0.0281	0.0383	0.2182	6.516 ± 0.83	7.29 ± 1.23	-0.78
cg24922399	DDX50	I	TSS1500	0.0161	0.0164	0.047	3.417 ± 0.39	4.02 ± 0.52	-0.61
cg10690802	DDX51	II	Body	0.0434	0.0301	0.2502	85.86 ± 1.7	84.4 ± 1.54	1.37
cg14453326	DDX55	I	TSS200	0.0489	0.3604	0.0017	3.926 ± 0.54	4 ± 0.94	-0.08
cg16245339	DECR2	I	TSS1500	0.007	0.0471	0.0522	5.197 ± 0.57	5.58 ± 0.54	-0.39
cg13672649	DEDD	II	TSS1500	0.0211	0.0534	0.2097	4.343 ± 0.58	4.91 ± 0.58	-0.57
cg03732936	DEGS1	II	5'UTR	0.0259	0.083	0.0458	6.773 ± 0.82	7.2 ± 0.57	-0.44
cg21285895	DEM1	I	5'UTR	0.0208	0.0531	0.1679	5.157 ± 0.75	5.51 ± 0.61	-0.36
cg14480530	DENND3	I	Body	0.039	0.3374	0.1006	19.41 ± 4.68	20.6 ± 4.21	-1.21
cg24807132	DENND3	II	Body	0.0296	0.0875	0.1443	87.33 ± 1.64	87 ± 1.52	0.3
cg23007540	DENND3	II	Body	0.0401	0.0381	0.2578	89.92 ± 1.16	88.9 ± 1.09	1.02
cg24689099	DENND4A	I	1stExon	0.0398	0.1446	0.2156	4.346 ± 0.57	4.82 ± 0.74	-0.48
cg04707254	DENND5B	II	TSS1500	0.0307	0.0535	0.0292	9.727 ± 2.47	10.4 ± 2.64	-0.77
cg19634693	DEPDC1	II	Body	0.0023	0.0002	0.0502	80 ± 3.13	79.6 ± 1.82	0.33
cg12051359	DEPDC6	II	1stExon	0.0286	0.0511	0.4856	6.096 ± 0.59	6.58 ± 0.81	-0.49
cg13632058	DFNB31	II	5'UTR	0.0105	0.0867	0.3694	11.11 ± 1.12	11.9 ± 1.51	-0.85
cg19086124	DGCR14	I	TSS200	0.0315	0.0023	0.1496	7.891 ± 1.37	7.79 ± 1.34	0.09
cg22919916	DGCR2	I	TSS200	0.0487	0.3727	0.0454	11.11 ± 2.02	11.7 ± 2.51	-0.67
cg02014690	DGCR6	I	5'UTR	0.0217	0.0391	0.1309	5.026 ± 0.84	4.9 ± 0.8	0.12
cg06191495	DGKD	II	Body	0.0219	0.0345	0.001	24.22 ± 3.05	23.9 ± 4.08	0.27
cg18210221	DHCR7	I	Body	0.0263	0.0168	0.0869	89.34 ± 2.26	89.4 ± 2.79	-0.08
cg16948199	DHRS12	I	5'UTR	0.0104	0.1043	0.0168	4.534 ± 0.73	4.61 ± 0.53	-0.08
cg02902865	DHRS3	II	TSS1500	0.0209	0.0231	0.2626	10.3 ± 1.79	9.79 ± 0.95	0.51
cg05054115	DHRS4	I	TSS200	0.0134	0.0665	0.4702	9.336 ± 5.95	8.72 ± 4.33	0.61
cg15540096	DHRS4	II	Body	0.0235	0.062	0.2481	68.76 ± 6.05	67.6 ± 6.62	1.16
cg18981338	DHRS4	II	TSS1500	0.0443	0.2079	0.4205	44.43 ± 9.95	43 ± 9.88	1.35
cg01937701	DHRS4	I	TSS200	0.0261	0.162	0.5685	11.34 ± 8.02	9.85 ± 5.81	1.49
cg24555600	DHRS4	II	TSS200	0.0297	0.1622	0.5262	9.695 ± 5.38	8.2 ± 3.59	1.49
cg18958373	DHRS4	II	Body	0.0218	0.1278	0.1299	74.97 ± 4.84	73.3 ± 5.89	1.67
cg16360247	DHRS4	I	TSS200	0.0361	0.1933	0.7036	13.46 ± 4.41	11.7 ± 2.48	1.76
cg05171021	DHRS4	II	TSS1500	0.041	0.1983	0.5322	13.56 ± 7.45	11.7 ± 6.43	1.78
cg01878807	DHRS4	II	TSS1500	0.0312	0.1021	0.5652	47.41 ± 16.1	44.7 ± 14.4	2.71
cg26206183	DHRS4L2	I	TSS200	0.0186	0.1166	0.319	10.9 ± 4.17	6.73 ± 1.29	4.17
cg04978107	DHRS4L2	I	TSS200	0.0166	0.0796	0.4135	21.35 ± 6.43	13.4 ± 2.77	7.86
cg25362742	DHX16	II	Body	0.0229	0.0623	0.4911	5.755 ± 0.5	6.2 ± 0.65	-0.45
cg19385624	DHX16	I	1stExon	0.049	0.7227	0.7125	4.064 ± 0.33	4.45 ± 0.4	-0.39
cg17380469	DHX16	II	TSS200	0.0327	0.0586	0.6009	5.782 ± 1.19	5.93 ± 0.87	-0.16
cg19786221	DHX30	II	5'UTR	0.0474	0.0267	0.3043	5.397 ± 0.68	5.39 ± 0.57	0.01
cg22476550	DHX35	II	TSS1500	0.0447	0.2809	0.1168	8.693 ± 2.39	8.32 ± 1.45	0.37
cg22034555	DHX36	II	1stExon	0.0233	0.054	0.0178	7.71 ± 1.39	7.85 ± 0.61	-0.14
cg15088822	DIAPH1	I	TSS200	0.0374	0.0604	0.0363	4.052 ± 0.46	4.05 ± 0.23	0
cg05699139	DIAPH2	II	1stExon	0.0307	0.2139	0.0583	16.83 ± 3.24	14.8 ± 2.32	1.95
cg25945792	DIAPH2	II	Body	0.0083	0.0303	0.0379	88.63 ± 2.43	85.8 ± 2.31	2.74
cg00959308	DIDO1	II	5'UTR	0.035	0.0161	0.0265	85.74 ± 1.95	86.4 ± 2.24	-0.67
cg04238096	DIMT1L	I	TSS200	0.048	0.3023	0.0778	2.587 ± 0.61	2.97 ± 0.53	-0.39
cg19577984	DIO2	I	Body	0.0031	0.0005	0.1284	93.28 ± 1.25	91.8 ± 2.11	1.41
cg03599110	DIP2A	II	Body	0.0441	0.1516	0.2618	12.62 ± 1.57	13 ± 1.77	-0.44
cg15775835	DIP2A	I	TSS200	0.0273	0.149	0.0746	3.994 ± 0.5	3.91 ± 0.48	0.08
cg12531838	DIP2C	I	Body	0.0392	0.0276	0.2253	78 ± 5.11	78.2 ± 4.87	-0.23
cg22901840	DIRAS3	II	Body	0.0438	0.032	0.0506	57.44 ± 7.05	56.6 ± 4.63	0.77
cg02814805	DIRC2	II	Body	0.011	0.9597	0.0112	19.57 ± 2.6	22.2 ± 3.29	-2.69
cg16518266	DIRC3	II	TSS1500	0.0348	0.1646	0.1659	19.63 ± 3.75	20.3 ± 2.04	-0.71
cg14756530	DIS3	II	Body	0.0426	0.0279	0.6358	6.437 ± 1.23	6.86 ± 1.33	-0.43
cg07636145	DKFZP434H168	II	Body	0.0301	0.0112	0.3453	28.59 ± 4.6	28.6 ± 3.28	-0.08
cg15365320	DKFZp686O24166	I	TSS200	0.0488	0.3203	0.2753	4.724 ± 0.55	5.13 ± 0.37	-0.41
cg02493604	DKK1	II	TSS1500	0.0042	0.0367	0.005	12.9 ± 1.01	12.9 ± 1.35	-0.01
cg03903991	DKK2	II	Body	0.0463	0.0228	0.1614	5.803 ± 1.07	6.08 ± 0.74	-0.28
cg13332953	DKK3	II	Body	0.0226	0.2238	0.0821	69.8 ± 13.7	70.9 ± 11.3	-1.09
cg09080874	DLG2	II	Body	0.0444	0.0366	0.2113	73.07 ± 3.25	68.7 ± 7.55	4.36
cg06421614	DLG4	II	Body	0.021	0.8241	0.0862	10.23 ± 1.56	11.3 ± 1.79	-1.13
cg18136715	DLG5	II	3'UTR	0.0128	0.015	0.0073	86.29 ± 2.57	84.7 ± 2.21	1.59
cg17298239	DLGAP1	I	Body	0.0083	0.106	0.0841	4.135 ± 0.93	3.87 ± 0.45	0.26
cg00041368	DLGAP1	II	1stExon	0.013	0.0141	0.0387	89.96 ± 1.73	88.9 ± 1.24	1.01
cg04998054	DLGAP5	II	TSS1500	0.0474	0.0706	0.0711	11.91 ± 2.31	12.8 ± 1.53	-0.93
cg21902964	DLK1	II	Body	0.0345	0.0061	0.0128	81.34 ± 2.62	79.8 ± 2.73	1.52
cg00482398	DLK2	II	TSS1500	0.0468	0.0279	0.1731	18.27 ± 4.35	19.1 ± 3.46	-0.87
cg20926049	DLL1	II	3'UTR	0.0335	0.0161	0.2654	88.81 ± 1.75	87 ± 1.35	1.72
cg07640648	DLL3	I	Body	0.0385	0.4558	0.1083	5.789 ± 0.37	6.41 ± 1.05	-0.62
cg20219149	DLX3	II	1stExon	0.0189	0.01	0.2998	8.272 ± 1.94	9 ± 1.64	-0.74
cg15339231	DLX5	II	Body	0.0232	0.0845	0.0485	20.48 ± 4.12	19.4 ± 1.7	1.09
cg20377305	DLX5	I	Body	0.0216	0.0454	0.0345	15.18 ± 4.49	14 ± 2.08	1.14
cg08835113	DLX5	II	Body	0.0471	0.0258	0.1147	18.63 ± 5.45	16.2 ± 3.7	2.36
cg15732768	DLX5	II	Body	0.0099	0.0213	0.0278	26.36 ± 4.39	23.2 ± 1.51	3.11
cg11070059	DLX6AS	II	Body	0.0347	0.0492	0.2835	14.8 ± 2.32	15.1 ± 1.25	-0.3
cg09226786	DLX6AS	I	Body	0.0409	0.0505	0.0293	10.72 ± 1.2	10.9 ± 0.92	-0.27
cg22616881	DLX6AS	I	Body	0.0224	0.0068	0.0245	8.72 ± 1.7	7.74 ± 0.49	0.97
cg01747969	DLX6AS	II	Body	0.0492	0.1093	0.0147	47.05 ± 5.2	45.8 ± 5.25	1.21
cg10659805	DLX6AS	I	Body	0.0196	0.0629	0.018	15.07 ± 4.01	13.7 ± 3.39	1.37
cg22345576	DMKN	II	Body	0.042	0.0856	0.133	22.56 ± 2.29	24.2 ± 2.68	-1.64
cg09342697	DMKN	II	TSS1500	0.009	0.3555	0.096	20.75 ± 3.2	21.7 ± 2.43	-0.95
cg15817481	DMKN	II	TSS200	0.0376	0.0091	0.2313	15.25 ± 1.87	14.9 ± 1.38	0.27
cg14267263	DMRT1	I	TSS1500	0.0324	0.2195	0.0092	4.273 ± 0.6	4.34 ± 0.47	-0.07
cg23346516	DNAH17	I	Body	0.0402	0.0002	0.0032	61.56 ± 4.86	63.1 ± 6.82	-1.53
cg22792552	DNAH17	II	Body	0.0274	0.0621	0.0021	88.13 ± 1.65	87.3 ± 1.56	0.82
cg02810660	DNAH17	II	Body	0.0269	0.2036	0.0397	89.56 ± 1.83	88.2 ± 2.13	1.33
cg26019259	DNAH2	II	Body	0.0242	0.0974	0.0141	64.1 ± 4.92	64.9 ± 6.21	-0.84
cg19986200	DNAH2	II	Body	0.0059	0.0589	0.0106	86.39 ± 1.87	86.5 ± 1.19	-0.16
cg20442322	DNAH6	II	5'UTR	0.0124	0.0083	0.0346	12.73 ± 4.26	9.86 ± 1.48	2.88
cg16358679	DNAJA4	I	Body	0.0433	0.4674	0.2105	6.889 ± 0.95	7.1 ± 0.81	-0.22
cg14091223	DNAJB2	II	5'UTR	0.0097	0.0925	0.0116	6.304 ± 0.68	6.38 ± 0.71	-0.08
cg05726556	DNAJB6	II	Body	0.0275	0.2431	0.6253	89.22 ± 1.13	89.5 ± 1.25	-0.31
cg03559568	DNAJB6	II	3'UTR	0.0397	0.0135	0.0836	86.32 ± 1.7	85.5 ± 2.68	0.83
cg21681377	DNAJC11	II	Body	0.0369	0.0171	0.3922	37.65 ± 4.66	39.9 ± 3.99	-2.32
cg02904365	DNAJC11	II	Body	0.0096	0.1421	0.1941	6.575 ± 0.7	6.05 ± 0.74	0.52
cg14729962	DNAJC15	II	5'UTR	0.033	0.5078	0.0581	11.54 ± 6.09	13.9 ± 6.01	-2.45
cg05035143	DNAJC15	II	TSS200	0.0283	0.2791	0.2437	67.19 ± 10.3	68.7 ± 4.12	-1.52
cg04679235	DNAJC25-GNG10	II	TSS1500	0.0404	0.0972	0.6908	8.827 ± 2.16	9.75 ± 1.65	-0.92
cg06707979	DNAJC27	II	Body	0.0459	0.2707	0.858	10.91 ± 1.38	11.8 ± 1.83	-0.92
cg27150370	DNAJC28	II	5'UTR	0.0401	0.0462	0.0679	4.039 ± 0.58	4.04 ± 0.42	-0.01
cg17584296	DNAJC9	I	TSS200	0.0278	0.1508	0.3264	4.012 ± 0.47	4.18 ± 0.44	-0.17
cg07061913	DNAJC9	II	Body	0.0149	0.0376	0.1539	5.262 ± 0.98	5.37 ± 0.52	-0.11
cg23100841	DNAL1	II	TSS200	0.0459	0.0541	0.164	8.775 ± 1.71	8.81 ± 1.49	-0.04
cg23391785	DNM3	I	Body	0.0346	0.2906	0.4089	6.581 ± 0.41	7.45 ± 0.71	-0.87
cg25803642	DNMT3B	I	TSS1500	0.0186	0.3719	0.1676	7.042 ± 0.63	7.38 ± 0.71	-0.34
cg17848959	DNPEP	I	TSS200	0.0316	0.0041	0.2732	16.17 ± 2.21	15.5 ± 1.51	0.61
cg13290590	DOCK1	II	Body	0.0423	0.0603	0.417	89.08 ± 1.56	88.6 ± 1.59	0.4
cg05240083	DOCK11	II	TSS1500	0.0112	0.0116	0.0868	64.62 ± 6.99	63.9 ± 2.88	0.7
cg05071823	DOCK11	II	TSS1500	0.048	0.0117	0.1814	53.52 ± 6.53	51.6 ± 8.49	1.89
cg12200188	DOCK4	II	Body	0.0338	0.0012	0.234	85.27 ± 2.21	84.4 ± 3.12	0.86
cg20142224	DOK4	II	5'UTR	0.0397	0.097	0.042	6.07 ± 1.01	6.51 ± 0.83	-0.44
cg00664842	DOM3Z	II	5'UTR	0.0464	0.1267	0.1043	5.593 ± 0.7	6.01 ± 0.55	-0.42
cg27073066	DOT1L	II	Body	0.0328	0.7739	0.0101	8.75 ± 1.42	9.27 ± 3.38	-0.52
cg25495195	DPF3	II	Body	0.0157	0.0939	0.0155	27.71 ± 4.56	28.8 ± 2.26	-1.16
cg01775897	DPF3	II	Body	0.022	0.3426	0.0025	27.78 ± 3.51	28.8 ± 5	-1.09
cg23474789	DPH3	I	Body	0.0325	0.3289	0.3778	7.461 ± 0.93	8.25 ± 1.23	-0.8
cg03534196	DPH5	II	TSS1500	0.0465	0.1311	0.0506	3.912 ± 0.5	4.53 ± 0.58	-0.62
cg21181453	DPM2	I	TSS200	0.0344	0.0094	0.0063	12.1 ± 1.61	14.6 ± 4.12	-2.5
cg15726040	DPP10	II	Body	0.0471	0.4189	0.0435	76.01 ± 2.65	76.3 ± 3.39	-0.33
cg19350270	DPP4	II	Body	0.003	0.0581	0.0195	19.39 ± 4.26	20.5 ± 2.73	-1.15
cg13947137	DPP6	I	Body	0.0212	0.0147	0.1151	84.72 ± 3.99	84.9 ± 2.3	-0.18
cg21346925	DPY19L2	I	TSS200	0.018	0.0425	0.0571	4.695 ± 0.9	4.14 ± 0.45	0.55
cg11468233	DPY19L2P2	II	TSS1500	0.0083	0.0258	0.0133	15.93 ± 3.25	15.6 ± 2.21	0.32
cg18269457	DPYD	II	Body	0.0111	0	0.0015	75.67 ± 4.39	73.8 ± 3.4	1.84
cg22294804	DPYSL2	II	Body	0.0438	0.1206	0.1462	87.55 ± 1.13	85.3 ± 3.22	2.25
cg15642200	DPYSL3	II	TSS1500	0.0376	0.0073	0.0432	10.39 ± 1.47	10.8 ± 0.68	-0.42
cg12176709	DRD2	II	TSS1500	0.0365	0.1865	0.144	15.17 ± 2.47	14.4 ± 2.71	0.71
cg01550271	DRG1	II	Body	0.0305	0.2407	0.7387	90.97 ± 0.84	90.1 ± 1.2	0.83
cg08056957	DSCAM	II	Body	0.035	0.2222	0.2021	7.198 ± 1.26	7.23 ± 0.73	-0.03
cg21014159	DSCAML1	I	TSS200	0.0159	0.1126	0.0678	5.452 ± 0.57	6.31 ± 0.9	-0.87
cg05715998	DSCAML1	II	Body	0.0475	0.4343	0.1483	88.74 ± 0.87	87 ± 2.05	1.66
cg23221010	DSCAML1	II	Body	0.043	0.7513	0.0766	80.96 ± 2.74	79.2 ± 3.53	1.74
cg11481534	DSE	I	TSS1500	0.0335	0.0192	0.3426	5.942 ± 1.37	5.82 ± 0.95	0.12
cg02245875	DSTN	II	Body	0.0357	0.0344	0.4906	80.69 ± 2.58	77.2 ± 3.29	3.48
cg06621861	DTNB	II	5'UTR	0.0009	0.0263	0.0163	24 ± 3.95	27.2 ± 4.27	-3.27
cg04896678	DTNBP1	II	Body	0.0369	0.0026	0.0331	29.73 ± 5.02	28.9 ± 3.28	0.79
cg17185068	DTX2	II	Body	0.0162	0.1094	0.0018	80.7 ± 2.2	80.1 ± 3.54	0.6
cg00969323	DTYMK	II	TSS1500	0.0436	0.0095	0.0413	72.46 ± 4.03	71.5 ± 5.98	0.96
cg23413924	DUOX1	I	Body	0.0494	0.007	0.4503	13.7 ± 7.36	16 ± 10.5	-2.39
cg13605988	DUOX1	II	TSS1500	0.0422	0.0326	0.5366	8.561 ± 1.5	9.47 ± 2.19	-0.92
cg17438432	DUOX1	I	TSS1500	0.048	0.0981	0.0697	9.531 ± 1.46	9.21 ± 1.67	0.32
cg07320850	DUOX1	II	5'UTR	0.0084	0.0003	0.0073	70.97 ± 5.24	70.1 ± 5.62	0.85
cg25687358	DUOXA1	I	Body	0.019	0.0052	0.1028	17.98 ± 4.31	17.9 ± 2.77	0.07
cg10110933	DUSP13	II	Body	0.0377	0.074	0.021	58.07 ± 2.95	59.4 ± 4.51	-1.33
cg04347633	DUSP14	II	5'UTR	0.0446	0.1961	0.0279	5.351 ± 0.67	5.56 ± 0.71	-0.22
cg18080269	DUSP14	I	TSS1500	0.0273	0.404	0.1043	5.657 ± 0.57	5.62 ± 0.36	0.04
cg26792900	DUSP27	II	Body	0.0406	0.3008	0.2312	27.84 ± 4.42	28.5 ± 2.42	-0.68
cg00936146	DUSP4	II	TSS200	0.0303	0.2024	0.0169	6.045 ± 1.09	5.97 ± 0.73	0.07
cg08164617	DYNC1I1	I	1stExon	0.0293	0.1262	0.0436	8.557 ± 1.06	8.7 ± 0.72	-0.15
cg21034903	DYNC1I2	I	5'UTR	0.0231	0.0082	0.13	10.33 ± 1.69	10.8 ± 2.31	-0.51
cg07732115	DYNLRB2	II	TSS1500	0.0468	0.2985	0.4362	5.266 ± 1.44	5.07 ± 0.85	0.19
cg01218945	DYRK4	II	Body	0.032	0.0056	0.1017	8.768 ± 4.13	9.34 ± 2.94	-0.58
cg03402775	DZIP3	II	TSS200	0.0382	0.0688	0.1655	8.198 ± 1.12	8.83 ± 0.58	-0.64
cg13760670	E2F1	I	TSS200	0.0346	0.1552	0.4716	6.334 ± 0.71	6.69 ± 0.94	-0.36
cg17220042	E2F1	I	1stExon	0.0359	0.0854	0.0661	2.606 ± 0.41	2.76 ± 0.46	-0.16
cg00231049	E2F2	II	Body	0.0349	0.0868	0.2457	11.28 ± 2.98	12.7 ± 2.48	-1.48
cg11588857	E2F5	I	TSS200	0.0481	0.2052	0.5855	5.435 ± 0.43	5.98 ± 0.61	-0.55
cg12858075	E2F6	II	TSS1500	0.0099	0.3788	0.032	6.722 ± 0.84	6.8 ± 1.11	-0.08
cg08082299	E4F1	II	Body	0.0451	0.0857	0.1391	86.68 ± 2.3	86.3 ± 1.48	0.35
cg05734295	EBF3	II	Body	0.0444	0.025	0.1485	89.01 ± 1.83	87.2 ± 1.15	1.73
cg04854343	EBF4	II	Body	0.0335	0.0827	0.1614	7.464 ± 1.33	7.49 ± 1.21	-0.03
cg10632144	EBPL	I	Body	0.0439	0.1512	0.0921	80.38 ± 10.9	83.3 ± 12	-2.92
cg03658251	EBPL	II	TSS1500	0.0223	0.0652	0.1299	8.117 ± 2.35	8.4 ± 1.42	-0.29
cg02791331	ECE2	II	TSS200	0.0296	0.8945	0.1275	14.56 ± 1.28	16.1 ± 2.74	-1.58
cg02103895	ECHDC1	II	TSS1500	0.0167	0.0376	0.1182	88.67 ± 2.43	90 ± 1.86	-1.39
cg24428042	ECHDC3	I	1stExon	0.0048	0.0005	0.0026	8.327 ± 2.3	8.02 ± 1.55	0.3
cg01436526	ECSIT	II	TSS1500	0.0477	0.159	0.6171	66.81 ± 5.43	68.2 ± 4.14	-1.4
cg24813710	ECSIT	II	Body	0.0385	0.0773	0.1388	72.6 ± 4.04	72 ± 3.91	0.6
cg21881821	EDA	I	5'UTR	0.0214	0.3098	0.2367	43.51 ± 4.19	43.8 ± 2.7	-0.3
cg27302614	EDAR	II	5'UTR	0.0368	0.073	0.1056	85.27 ± 2.5	84.4 ± 1.11	0.82
cg09088437	EDAR	II	5'UTR	0.0123	0.0014	0.4405	84.33 ± 2.26	82.7 ± 3.1	1.6
cg23020486	EDARADD	I	5'UTR	0.0181	0.1805	0.3393	2.826 ± 0.32	3.32 ± 0.4	-0.5
cg19234897	EDEM1	II	TSS200	0.02	0.1107	0.226	8.627 ± 1.41	8.98 ± 1.25	-0.35
cg20571333	EDEM1	I	TSS200	0.0059	0.0263	0.0171	6.783 ± 0.91	6.69 ± 0.68	0.09
cg12321193	EDNRB	II	TSS1500	0.033	0.3542	0.3289	78.04 ± 14.4	83.6 ± 2.61	-5.61
cg13866767	EDNRB	II	Body	0.0162	0.0007	0.0109	45.14 ± 7.48	47.5 ± 10.8	-2.39
cg10003018	EEF1D	I	1stExon	0.0075	0.0049	0.1446	5.694 ± 0.75	6.55 ± 0.76	-0.86
cg04459738	EEF1DP3	II	TSS1500	0.0241	0.065	0.427	5.583 ± 0.5	5.98 ± 1.08	-0.4
cg26375259	EEF2	I	TSS200	0.0472	0.0793	0.6332	4.887 ± 0.46	5.44 ± 0.57	-0.56
cg27009828	EEF2	I	1stExon	0.0324	0.8626	0.4361	5.836 ± 1.07	5.97 ± 0.35	-0.14
cg27394987	EEFSEC	II	Body	0.0265	0.0107	0.0245	89.82 ± 1.37	89.9 ± 1.69	-0.16
cg13922124	EFCAB10	II	TSS200	0.0167	0.7311	0.23	8.263 ± 1.4	8.27 ± 1.29	-0.01
cg13600007	EFCAB2	II	Body	0.0084	0.0057	0.0239	8.434 ± 1.04	8.7 ± 0.96	-0.27
cg15819171	EFCAB6	II	TSS1500	0.032	0.038	0.7694	5.368 ± 0.63	5.58 ± 0.62	-0.22
cg22203867	EFCAB9	II	Body	0.0257	0.1375	0.351	82.73 ± 3.04	82.3 ± 2.18	0.36
cg23532648	EFHC2	II	Body	0.0098	0.0312	0.7216	63.79 ± 8.86	67.9 ± 8.1	-4.17
cg16051475	EFHC2	II	Body	0.0173	0.0852	0.2137	73.17 ± 6.2	75.6 ± 4.92	-2.46
cg06749592	EFHD1	I	1stExon	0.0021	0.0014	0.0218	4.539 ± 0.87	5.07 ± 0.53	-0.54
cg14387656	EFHD1	II	Body	0.0331	0.1684	0.0398	5.26 ± 0.95	5.3 ± 0.69	-0.05
cg02774015	EFHD2	II	TSS1500	0.013	0.0195	0.0266	8.029 ± 2.46	8.88 ± 2.22	-0.86
cg16411883	EFNA5	II	Body	0.0426	0.0621	0.0767	11.25 ± 2.75	11 ± 1.02	0.18
cg24328676	EGFL8	II	Body	0.0141	0.0857	0.3118	72.96 ± 2.73	74.7 ± 2.49	-1.82
cg12619728	EGFL8	II	Body	0.0277	0.0558	0.1149	60.37 ± 3.66	60.5 ± 2.16	-0.21
cg16126816	EGFLAM	II	1stExon	0.0117	0.0456	0.5577	14.62 ± 2.34	15.4 ± 2.82	-0.86
cg11475323	EGFLAM	II	Body	0.0404	0.0048	0.0585	81.35 ± 3.6	80.9 ± 4.27	0.37
cg20773588	EGFR	I	Body	0.006	0.0269	0.0132	49.02 ± 4.41	51.5 ± 6.46	-2.54
cg01460805	EGR3	I	Body	0.0133	0.0858	0.2222	3.748 ± 0.6	3.91 ± 0.38	-0.17
cg19375854	EHD4	II	Body	0.0433	0.0096	0.005	63.94 ± 4.32	64.2 ± 5.53	-0.31
cg13987088	EHMT1	II	Body	0.0224	0.1304	0.0562	83.79 ± 2.63	83.2 ± 2.55	0.55
cg01397661	EIF2AK1	II	TSS200	0.0224	0.0277	0.0194	9.278 ± 1.61	8.92 ± 0.87	0.36
cg03202477	EIF2AK3	II	TSS1500	0.032	0.003	0.1906	5.06 ± 0.75	4.78 ± 0.65	0.27
cg14960716	EIF2B5	II	1stExon	0.0247	0.0393	0.6929	5.362 ± 0.78	5.59 ± 0.64	-0.23
cg24262486	EIF2C2	II	Body	0.0304	0.0058	0.2045	84.93 ± 2.42	85.2 ± 1.83	-0.28
cg00176675	EIF2C2	II	Body	0.0249	0.0054	0.026	80.72 ± 5.04	80.3 ± 0.99	0.39
cg03988279	EIF2C3	I	TSS1500	0.0134	0.0043	0.0255	4.438 ± 0.64	4.15 ± 0.48	0.28
cg00733324	EIF2S1	II	Body	0.0473	0.0391	0.5367	86.46 ± 2.96	85.2 ± 2.18	1.22
cg05350266	EIF3I	II	TSS200	0.0488	0.1366	0.3344	5.028 ± 0.58	5.44 ± 0.46	-0.42
cg27489481	EIF4B	I	TSS200	0.0313	0.3597	0.013	3.298 ± 0.31	3.52 ± 0.5	-0.23
cg21554861	EIF4E	II	5'UTR	0.0418	0.0379	0.0898	17.4 ± 3.38	19.4 ± 4.37	-2.03
cg00876501	EIF4E	II	5'UTR	0.0192	0.1622	0.0285	13.54 ± 2.62	14.8 ± 3.59	-1.28
cg15633390	EIF4E	II	5'UTR	0.0427	0.0871	0.3455	31.68 ± 8.3	32.5 ± 8.03	-0.84
cg26235292	EIF4E	II	5'UTR	0.0012	0.0101	0.0107	5.935 ± 0.96	6.43 ± 0.72	-0.5
cg19168309	EIF4E	I	5'UTR	0.0498	0.2167	0.0613	6.188 ± 1.49	6.67 ± 1.53	-0.49
cg06739182	EIF4H	I	TSS200	0.0279	0.0862	0.1933	4.638 ± 0.49	4.65 ± 0.37	-0.02
cg15574810	EIF4H	II	Body	0.0375	0.0021	0.6957	89.02 ± 2.18	88.3 ± 1.3	0.66
cg24214214	EIF5A	I	TSS1500	0.0299	0.0462	0.2014	4.616 ± 0.34	4.5 ± 0.42	0.11
cg09689465	ELAVL1	II	Body	0.022	0.026	0.0511	84.48 ± 2.26	85.1 ± 2.45	-0.64
cg13442960	ELAVL2	I	5'UTR	0.0294	0.0399	0.0606	6.788 ± 0.94	6.94 ± 0.94	-0.16
cg04234014	ELAVL3	II	Body	0.0042	0.0011	0.0117	61.2 ± 4.34	63.5 ± 5.73	-2.38
cg06808897	ELAVL3	II	Body	0.049	0.224	0.0715	8.584 ± 1.1	9.33 ± 0.72	-0.75
cg15712323	ELAVL3	I	Body	0.0336	0.0105	0.2549	81.56 ± 3.86	81 ± 4.11	0.56
cg08838260	ELF2	II	Body	0.0001	0.0001	0.0125	8.301 ± 1.25	9.21 ± 1.42	-0.92
cg18350894	ELF2	II	Body	0.0101	0.0308	0.2625	84.82 ± 1.57	81.7 ± 3.28	3.1
cg09262245	ELF3	II	3'UTR	0.0119	0.0332	0.0606	73.16 ± 4.19	70.8 ± 5.74	2.36
cg18553354	ELK3	I	TSS200	0.0031	0.0431	0.0357	4.983 ± 0.39	5.9 ± 0.87	-0.92
cg10774586	ELL2	II	1stExon	0.0088	0.0829	0.0136	15.54 ± 1.63	17.5 ± 2.66	-2.04
cg03835332	ELL3	II	TSS200	0.0207	0.0347	0.0712	5.456 ± 0.89	5.63 ± 0.42	-0.18
cg02547439	ELMO2	II	5'UTR	0.049	0.2168	0.7433	6.481 ± 0.94	6.92 ± 0.88	-0.44
cg22355889	ELMOD1	II	TSS1500	0.0122	0.081	0.1236	28.24 ± 22.7	24.3 ± 21.9	3.94
cg22143569	ELOVL2	I	5'UTR	0.0367	0.0111	0.0252	4.221 ± 0.47	4.55 ± 0.84	-0.33
cg23642061	ELOVL2	II	Body	0.0171	0.0066	0.0219	10.01 ± 2.14	10 ± 1.54	-0.05
cg12297970	ELOVL5	II	5'UTR	0.0344	0.0015	0.5842	78.32 ± 3.02	75.2 ± 5.48	3.05
cg02344943	EMB	I	TSS200	0.011	0.2254	0.0964	6.769 ± 0.65	6.89 ± 0.53	-0.13
cg17959850	EMB	II	Body	0.0443	0.0316	0.0454	79.85 ± 2.48	78.5 ± 2.94	1.33
cg09822907	EME1	I	TSS200	0.048	0.0122	0.3369	4.73 ± 0.81	5.2 ± 0.95	-0.47
cg02593043	EML4	II	Body	0.0097	0.2067	0.1137	84.7 ± 1.23	81.7 ± 2.5	2.93
cg18866806	EML5	I	TSS1500	0.0191	0.0353	0.0572	12.47 ± 1.55	12.1 ± 1.33	0.37
cg10365178	ENO1	II	5'UTR	0.0028	0.2394	0.0811	4.766 ± 0.59	5.24 ± 0.33	-0.48
cg06048436	ENOX1	I	Body	0.0108	0.176	0.0696	22.03 ± 2.8	23.6 ± 4.14	-1.63
cg01118451	ENOX1	I	TSS200	0.0267	0.0708	0.0359	5.388 ± 0.78	5.71 ± 1.02	-0.33
cg26574247	ENPP7	II	3'UTR	0.0293	0.0201	0.2004	85.57 ± 2.32	84.2 ± 1.89	1.37
cg00091569	ENTPD3	I	TSS1500	0.0166	0.1543	0.6408	19.51 ± 2.48	20.9 ± 1.58	-1.42
cg17200465	ENTPD3	II	TSS200	0.0368	0.013	0.0771	37.25 ± 4.35	35.6 ± 6.43	1.59
cg16400971	ENTPD6	I	5'UTR	0.0078	0.1766	0.0901	5.104 ± 0.73	5.48 ± 0.81	-0.38
cg25647845	ENTPD6	I	5'UTR	0.0351	0.0037	0.3076	6.616 ± 1.09	6.39 ± 0.68	0.22
cg09331127	EP300	I	TSS1500	0.0304	0.1904	0.0124	4.759 ± 0.45	5.23 ± 0.73	-0.48
cg03950371	EP300	II	Body	0.0308	0.0454	0.4586	87.21 ± 1.39	86.5 ± 1.63	0.68
cg01689616	EP400	I	Body	0.0338	0.1192	0.0833	83.67 ± 1.96	83.8 ± 1.87	-0.15
cg00330888	EPAS1	I	TSS1500	0.0365	0.0153	0.0345	4.671 ± 0.72	4.64 ± 0.59	0.02
cg11721798	EPC2	I	TSS200	0.0422	0.5347	0.1507	5.208 ± 0.6	5.77 ± 0.65	-0.57
cg10458926	EPC2	I	TSS200	0.0061	0.0415	0.1928	6.364 ± 0.93	6.9 ± 0.59	-0.54
cg07447922	EPHA10	II	TSS200	0.0433	0.0605	0.2029	12.33 ± 2.41	13.2 ± 3.28	-0.87
cg08728892	EPHA4	I	TSS200	0.0416	0.5747	0.0742	3.769 ± 0.69	4.14 ± 0.51	-0.37
cg17846785	EPHA4	I	Body	0.0019	0.0322	0.0064	4.033 ± 0.59	4.21 ± 0.39	-0.18
cg11673969	EPHB4	II	5'UTR	0.0378	0.3975	0.0572	11.11 ± 1.05	10.4 ± 0.99	0.67
cg12130692	EPM2A	II	TSS200	0.0126	0.0453	0.1489	7.858 ± 1.91	7.98 ± 1.14	-0.13
cg00077566	EPM2A	II	Body	0.0464	0.0374	0.5681	90.63 ± 1.62	89.7 ± 1.64	0.91
cg00854166	EPO	II	Body	0.0284	0.0138	0.0316	8.054 ± 1.76	8.21 ± 0.59	-0.16
cg01692340	EPO	I	TSS200	0.0102	0.0399	0.0257	5.364 ± 0.82	5.27 ± 0.55	0.09
cg07841815	EPO	II	TSS200	0.0454	0.0708	0.0597	8.713 ± 1.63	8.29 ± 1.33	0.42
cg24154650	EPOR	II	Body	0.0124	0.0441	0.1625	11.69 ± 2.35	12.3 ± 1.59	-0.67
cg08467887	EPPK1	I	TSS200	0.032	0.0122	0.1794	79.32 ± 4.68	76.4 ± 4.22	2.87
cg05303586	EPS15	I	TSS200	0.03	0.0693	0.4086	4.781 ± 0.98	5.06 ± 0.54	-0.29
cg19280540	EPS15L1	II	Body	0.0286	0.1009	0.0178	22.4 ± 1.8	22.8 ± 3.37	-0.46
cg23856257	EPS8L2	II	Body	0.0247	0.0004	0.0177	57.17 ± 3.13	56 ± 5.89	1.09
cg11329129	EPS8L2	II	TSS1500	0.0159	0.0046	0.0097	50.91 ± 5.03	48.6 ± 1.92	2.27
cg09750775	ERAP2	II	5'UTR	0.0273	0.0022	0.5822	7.009 ± 0.93	6.94 ± 0.79	0.06
cg26111030	ERBB2	I	5'UTR	0.0267	0.0741	0.4239	4.562 ± 0.69	4.88 ± 0.56	-0.32
cg23613219	ERBB2	I	5'UTR	0.0009	0.008	0.0042	4.822 ± 0.81	4.83 ± 0.58	-0.01
cg00639289	ERBB4	II	TSS1500	0.046	0.1752	0.3763	6.22 ± 0.92	6.33 ± 0.54	-0.11
cg01156373	ERBB4	II	Body	0.0102	0.0095	0.0625	77.62 ± 3	75.9 ± 3.62	1.71
cg00763834	ERCC1	II	TSS200	0.0225	0.2079	0.2428	4.715 ± 0.41	5.05 ± 0.81	-0.34
cg09783209	ERCC2	I	TSS200	0.0128	0.2028	0.1457	4.639 ± 0.72	4.79 ± 0.38	-0.16
cg16118600	ERCC6L	II	TSS200	0.0211	0.0566	0.4969	25.83 ± 4.09	26.8 ± 4.62	-1.03
cg18021716	EREG	I	1stExon	0.0211	0.6513	0.254	4.985 ± 0.59	5.22 ± 0.55	-0.24
cg15198000	EREG	II	TSS200	0.0496	0.098	0.1469	9.486 ± 1.19	8.78 ± 0.89	0.7
cg07715328	ERF	II	Body	0.0357	0.0864	0.3002	9.261 ± 0.74	9.57 ± 1.02	-0.31
cg23012579	ERGIC1	I	Body	0.0019	0.0299	0.189	6.42 ± 1.04	6.75 ± 0.67	-0.33
cg16504019	ERI2	II	Body	0.0478	0.3832	0.1241	9.458 ± 1.59	10.4 ± 1.32	-1.03
cg08063194	ERI2	I	Body	0.0473	0.3632	0.3105	3.933 ± 0.35	4.17 ± 0.49	-0.24
cg14969015	ERI3	I	Body	0.0296	0.0381	0.0023	92.09 ± 0.87	91.4 ± 1.47	0.65
cg08139509	ERLEC1	II	1stExon	0.0485	0.0421	0.2899	9.62 ± 1.3	9.31 ± 1.67	0.31
cg13643006	ERMP1	II	TSS1500	0.024	0.6399	0.0647	61.04 ± 5.84	64.1 ± 5.1	-3.09
cg03828494	ERN1	I	Body	0.0249	0.2613	0.1253	11.62 ± 1.19	12.5 ± 1.24	-0.9
cg15407226	ERN1	I	TSS200	0.049	0.5322	0.0668	4.903 ± 0.57	5.07 ± 0.67	-0.18
cg05469304	ERP44	II	Body	0.0211	0.0424	0.1629	91.24 ± 1.41	89.8 ± 1.69	1.43
cg03031868	ESD	II	TSS200	0.0341	0.0652	0.2456	7.154 ± 1.19	8.3 ± 1.57	-1.15
cg11404532	ESPN	II	Body	0.026	0.0875	0.2767	60.06 ± 20.3	58.4 ± 19.3	1.66
cg01786048	ESPNL	II	Body	0.0358	0.5052	0.1172	19.84 ± 3.28	20.9 ± 5.89	-1.06
cg26180469	ESRRA	I	Body	0.0224	0.2123	0.0332	61.96 ± 5.3	63.7 ± 4.23	-1.8
cg15998609	ESRRG	II	Body	0.0361	0.1231	0.0872	35.06 ± 3.15	38.7 ± 5.13	-3.67
cg26258273	ESYT3	I	1stExon	0.0363	0.3997	0.6049	6.483 ± 0.64	7 ± 0.72	-0.52
cg19497071	ETFB	II	1stExon	0.0464	0.6381	0.8366	7.285 ± 0.88	8.07 ± 0.57	-0.79
cg01330762	ETHE1	II	Body	0.0285	0.196	0.1993	6.802 ± 1.1	6.63 ± 0.39	0.17
cg25512657	ETNK2	II	TSS200	0.0306	0.0073	0.099	14.22 ± 3.63	14.2 ± 2.32	0.02
cg18531204	ETS1	II	Body	0.0192	0.2857	0.0165	71.31 ± 13.1	78.6 ± 10.6	-7.32
cg23774988	ETS1	I	Body	0.012	0.6964	0.0642	17.95 ± 2.33	18.6 ± 2.93	-0.75
cg01333350	EVC	II	TSS200	0.0486	0.1588	0.2655	6.931 ± 0.96	6.84 ± 1.14	0.08
cg06473082	EVI5L	I	TSS200	0.0456	0.5322	0.1616	4.78 ± 0.42	5.32 ± 0.33	-0.55
cg27416437	EWSR1	II	5'UTR	0.0432	0.2378	0.0021	6.283 ± 0.86	6.15 ± 0.78	0.13
cg14404812	EXD3	I	5'UTR	0.0104	0.1289	0.1384	4.898 ± 0.48	5.18 ± 0.42	-0.28
cg13606629	EXD3	II	Body	0.0496	0.0047	0.3796	86.46 ± 2.21	85.3 ± 2.61	1.15
cg26787801	EXD3	II	Body	0.0371	0.472	0.129	22.6 ± 3.57	20.9 ± 1.98	1.67
cg23239828	EXOC3	II	TSS1500	0.0236	0.6979	0.0161	17.28 ± 1.92	18.3 ± 1.87	-1.05
cg21631754	EXOC3L2	II	TSS200	0.0364	0.0223	0.106	73.75 ± 4.68	74 ± 4.63	-0.3
cg00449767	EXOC3L2	I	TSS200	0.0448	0.051	0.0532	49.28 ± 4.66	48.5 ± 3.19	0.69
cg01565314	EXOC3L2	I	TSS200	0.0422	0.0261	0.0816	38.13 ± 4	36.7 ± 2.61	1.38
cg25467879	EXOC4	II	Body	0.0157	0.0192	0.2176	44.98 ± 5.83	48.1 ± 6.55	-3.16
cg16395911	EXOC5	II	Body	0.0423	0.0611	0.8174	81.77 ± 2.82	78.4 ± 6.03	3.34
cg23353543	EXOC6	II	Body	0.0207	0.07	0.0082	5.471 ± 0.53	5.57 ± 0.53	-0.11
cg12332526	EXOC6	II	Body	0.0392	0.0261	0.3398	86.72 ± 1.77	85.8 ± 2.36	0.88
cg12037340	EXOC6	II	Body	0.0474	0.0187	0.2243	85.82 ± 2.59	84.5 ± 1.98	1.27
cg19578297	EXOC7	II	TSS1500	0.0173	0.1465	0.1399	5.644 ± 0.68	6.16 ± 0.65	-0.52
cg20810398	EXOSC10	I	1stExon	0.0468	0.0431	0.0127	3.828 ± 0.56	3.95 ± 0.38	-0.13
cg08300443	EXOSC5	I	1stExon	0.0471	0.0103	0.0722	3.49 ± 0.35	3.87 ± 0.54	-0.38
cg02699915	EXT2	II	TSS200	0.0039	0.0326	0.0262	27.48 ± 4.91	24.9 ± 2.16	2.59
cg26717476	EYA2	II	TSS1500	0.0418	0.2269	0.034	71.28 ± 3.08	68.3 ± 4.42	2.97
cg26092564	EYS	II	5'UTR	0.0384	0.0834	0.1519	75.93 ± 3.95	73.8 ± 4.67	2.04
cg06975499	EZH1	II	5'UTR	0.0043	0.0099	0.0552	7.269 ± 1.04	7.7 ± 0.77	-0.44
cg24529858	F11	II	TSS200	0.0344	0.035	0.0935	82.26 ± 2.48	81.2 ± 2.27	1.02
cg00296079	F11R	I	1stExon	0.0274	0.0265	0.0822	7.412 ± 1.13	6.77 ± 0.87	0.64
cg18642576	FA2H	II	Body	0.0359	0.1525	0.0224	83.98 ± 1.99	83.7 ± 2.81	0.26
cg19622358	FAH	II	TSS1500	0.039	0.0354	0.9058	9.036 ± 2.38	9.02 ± 1.41	0.01
cg21535871	FAHD2A	II	TSS1500	0.0348	0.0303	0.3873	10.93 ± 1.82	11.7 ± 1.69	-0.79
cg13290370	FAIM3	II	Body	0.0082	0.0896	0.0072	5.177 ± 1.9	6.16 ± 1.37	-0.99
cg21607172	FAIM3	II	Body	0.0407	0.1492	0.0768	40.35 ± 4.96	41 ± 3.32	-0.67
cg01924493	FAM101A	II	5'UTR	0.0397	0.0055	0.4618	82.93 ± 4.13	82.4 ± 4.08	0.47
cg12569173	FAM104A	II	Body	0.0106	0.0019	0.0459	4.071 ± 0.47	4 ± 0.56	0.07
cg19353593	FAM104B	II	Body	0.0387	0.2025	0.0964	34.53 ± 5.61	33.3 ± 6.89	1.2
cg04135635	FAM108C1	II	Body	0.0351	0.3336	0.1997	90.11 ± 1.32	88.9 ± 1.51	1.17
cg20364050	FAM110A	II	TSS200	0.0147	0.1539	0.1506	4.62 ± 0.74	4.56 ± 0.7	0.06
cg08042538	FAM110A	II	5'UTR	0.0335	0.0226	0.0251	26.23 ± 5.51	24.4 ± 2.71	1.83
cg15723195	FAM111A	II	5'UTR	0.0201	0.071	0.7372	81.76 ± 1.83	81.1 ± 2.26	0.63
cg02404739	FAM111B	I	TSS200	0.05	0.0872	0.057	6.657 ± 0.8	6.75 ± 0.79	-0.09
cg09583654	FAM111B	II	TSS1500	0.0031	0.0211	0.0021	8.011 ± 1.28	7.99 ± 1.19	0.01
cg03707950	FAM114A2	II	5'UTR	0.0496	0.5223	0.0462	84.9 ± 2.57	84.6 ± 1.94	0.26
cg14507433	FAM120A	I	Body	0.0382	0.2512	0.2604	77.87 ± 3.39	79.1 ± 3.91	-1.26
cg14574203	FAM120AOS	I	Body	0.0126	0.0101	0.0458	3.75 ± 0.46	3.99 ± 0.73	-0.24
cg14474963	FAM122B	II	TSS200	0.0088	0.0479	0.1752	48.38 ± 4.23	48.9 ± 2.36	-0.54
cg09999907	FAM125A	II	TSS1500	0.016	0.1322	0.152	8.59 ± 1	8.36 ± 0.86	0.22
cg01099541	FAM127A	II	TSS1500	0.0499	0.2647	0.295	32.71 ± 2.23	33.3 ± 1.73	-0.62
cg01596674	FAM129B	II	TSS1500	0.0217	0.3981	0.1279	77.15 ± 2.96	75.2 ± 3.15	1.94
cg15842430	FAM12B	II	5'UTR	0.0228	0.5017	0.0803	86.79 ± 1.26	84.3 ± 1.68	2.4
cg17251319	FAM134B	II	TSS1500	0.0477	0.044	0.1832	8.205 ± 0.61	8.22 ± 0.8	-0.02
cg21803486	FAM134C	I	1stExon	0.0156	0.0108	0.1766	9.561 ± 1.91	9.36 ± 0.94	0.2
cg10941484	FAM136A	II	TSS200	0.0123	0.0185	0.0421	6.107 ± 0.7	6.47 ± 0.84	-0.36
cg11244648	FAM138D	I	TSS200	0.0136	0.0693	0.2161	57.81 ± 7.43	57.4 ± 6.17	0.34
cg27329507	FAM155B	II	Body	0.0316	0.3082	0.1238	78.72 ± 3.56	76.6 ± 2.23	2.1
cg23058863	FAM158A	II	TSS200	0.0083	0.0321	0.3134	6.078 ± 0.9	6.39 ± 0.7	-0.32
cg21032623	FAM158A	II	TSS200	0.0406	0.0598	0.2289	6.619 ± 0.65	6.57 ± 0.41	0.04
cg07889284	FAM164A	II	1stExon	0.034	0.0659	0.1435	8.868 ± 1.47	8.97 ± 0.86	-0.1
cg15909132	FAM171A2	I	Body	0.0347	0.0011	0.0123	46.23 ± 8.38	44.6 ± 4.11	1.54
cg17253517	FAM172A	II	TSS1500	0.0463	0.2619	0.5819	34.58 ± 7.11	36 ± 4.02	-1.48
cg04010586	FAM176B	II	Body	0.0044	0.0004	0.3762	28.35 ± 2.46	26.4 ± 2.53	1.94
cg15166590	FAM180B	II	TSS1500	0.045	0.1778	0.0794	60.99 ± 5.86	61.6 ± 3.9	-0.65
cg14372701	FAM181B	II	TSS200	0.0381	0.1478	0.4731	6.125 ± 0.71	6.75 ± 1.18	-0.63
cg19820058	FAM183A	II	Body	0.048	0.4553	0.0934	80.97 ± 2	79.2 ± 3.38	1.74
cg18071147	FAM189A1	I	TSS1500	0.0437	0.2489	0.0726	4.465 ± 0.3	4.59 ± 0.54	-0.13
cg18568145	FAM189B	II	TSS1500	0.0311	0.1241	0.0804	6.217 ± 1.64	7.01 ± 2.17	-0.8
cg13420845	FAM189B	I	Body	0.0131	0.001	0.1733	12.84 ± 2.21	11.5 ± 1.7	1.33
cg22564599	FAM18B2	I	5'UTR	0.0354	0.0968	0.2957	5.304 ± 0.96	5.72 ± 0.5	-0.42
cg04702396	FAM18B2	I	Body	0.0153	0.0049	0.0865	6.959 ± 0.97	7.09 ± 0.63	-0.14
cg22228737	FAM190A	II	Body	0.0414	0.0112	0.2528	80.44 ± 2.39	79.1 ± 2.78	1.26
cg24055836	FAM190A	II	Body	0.0418	0.2533	0.1463	79.67 ± 3.06	75.8 ± 3.71	3.86
cg06669701	FAM190B	I	TSS1500	0.0497	0.0859	0.2342	8.917 ± 1.92	9.09 ± 1.17	-0.18
cg00097088	FAM193A	II	1stExon	0.0499	0.0467	0.0352	85.94 ± 2.25	84.3 ± 2.16	1.61
cg20434811	FAM194A	II	1stExon	0.0229	0.2316	0.1354	8.457 ± 1.01	8.53 ± 0.84	-0.08
cg09305478	FAM195A	II	1stExon	0.018	0.2452	0.3487	31.22 ± 2.76	28.2 ± 2.22	3.02
cg07268319	FAM195B	I	5'UTR	0.0299	0.7762	0.3932	3.76 ± 0.5	4.3 ± 0.39	-0.54
cg21659714	FAM195B	II	5'UTR	0.0258	0.0119	0.1529	76.89 ± 3.86	76.2 ± 2.6	0.63
cg08218734	FAM196A	II	5'UTR	0.0365	0.2044	0.3075	8.056 ± 1.35	8.86 ± 0.96	-0.81
cg04474990	FAM198A	I	TSS200	0.0304	0.2873	0.2366	5.607 ± 0.69	6.1 ± 0.71	-0.5
cg00318796	FAM19A1	II	Body	0.0138	0.0065	0.1471	23.81 ± 3.26	24.6 ± 3.68	-0.79
cg12407882	FAM20C	II	Body	0.0099	0.1301	0.1773	70.73 ± 3.73	72.1 ± 4.05	-1.43
cg16378520	FAM20C	II	Body	0.0335	0.0174	0.4641	88.6 ± 0.9	86.5 ± 2.08	2.04
cg07318627	FAM38A	II	Body	0.0067	0.0204	0.0137	58.43 ± 4.55	58.9 ± 4.04	-0.51
cg08728796	FAM38A	I	TSS1500	0.0359	0.3409	0.3217	4.002 ± 0.34	4.27 ± 0.6	-0.27
cg16672770	FAM38A	II	3'UTR	0.0323	0.0147	0.027	86.03 ± 2.82	85.1 ± 1.5	0.9
cg16537285	FAM38A	II	TSS1500	0.0431	0.073	0.1832	84.04 ± 1.84	82.9 ± 2.1	1.07
cg08497311	FAM38A	II	Body	0.017	0.0059	0.1216	83.18 ± 3.81	80.8 ± 2.82	2.32
cg24362812	FAM38B	I	TSS200	0.046	0.2861	0.1561	6.328 ± 0.74	6.81 ± 0.69	-0.49
cg20977111	FAM3C	I	TSS200	0.0177	0.0916	0.0484	4.537 ± 0.48	4.95 ± 0.33	-0.42
cg19896109	FAM40A	II	3'UTR	0.0329	0.0518	0.2365	64.55 ± 5.64	66.7 ± 5.54	-2.15
cg08635689	FAM40A	II	TSS200	0.0428	0.1635	0.658	7.17 ± 1.04	7.67 ± 0.6	-0.5
cg07498874	FAM40A	I	Body	0.0095	0.0997	0.0081	4.725 ± 0.82	4.64 ± 0.75	0.08
cg25153601	FAM43A	I	TSS200	0.0244	0.149	0.671	4.096 ± 0.5	4.68 ± 0.58	-0.59
cg00065726	FAM43A	II	5'UTR	0.0116	0.0449	0.0868	6.576 ± 0.63	6.2 ± 0.63	0.37
cg04366381	FAM49B	I	TSS200	0.0264	0.1771	0.0067	4.437 ± 0.55	4.72 ± 0.54	-0.29
cg19858671	FAM49B	II	5'UTR	0.0156	0.0996	0.034	10.74 ± 1.69	11 ± 0.86	-0.27
cg26208575	FAM53C	I	5'UTR	0.0269	0.051	0.1075	3.675 ± 0.66	3.55 ± 0.25	0.12
cg15891716	FAM54B	I	5'UTR	0.0311	0.0444	0.0105	4.304 ± 0.44	4.79 ± 0.62	-0.49
cg04209911	FAM5B	I	TSS1500	0.024	0.8459	0.3705	6.61 ± 0.64	7.46 ± 0.58	-0.85
cg19993589	FAM5B	II	TSS200	0.0037	0.0235	0.011	6.216 ± 0.87	6.72 ± 0.48	-0.5
cg12124386	FAM5C	II	5'UTR	0.0239	0.0607	0.1579	12.67 ± 2.74	12.2 ± 1.94	0.43
cg11082575	FAM60A	II	1stExon	0.0467	0.1854	0.218	7.135 ± 0.89	6.99 ± 0.75	0.14
cg07495664	FAM63A	II	5'UTR	0.021	0.2701	0.1201	7.948 ± 1.83	8.82 ± 1.28	-0.88
cg19744131	FAM63A	II	1stExon	0.0112	0.0558	0.122	6.056 ± 0.57	6.84 ± 0.74	-0.79
cg03098814	FAM65B	I	TSS200	0.0362	0.0841	0.0775	4.763 ± 0.89	5.19 ± 0.48	-0.43
cg25553128	FAM66A	I	Body	0.0148	0.1492	0.5203	69.54 ± 7.55	66.8 ± 5.95	2.7
cg25011540	FAM66B	II	Body	0.0153	0.0613	0.6412	54.85 ± 7.49	58.9 ± 6.4	-4.09
cg00065226	FAM66B	II	Body	0.0354	0.0236	0.5744	77.38 ± 6.69	76 ± 6.7	1.36
cg26167010	FAM66D	II	Body	0.0142	0.0179	0.2121	61.17 ± 11.5	66.8 ± 8.59	-5.71
cg04069374	FAM70A	II	Body	0.0285	0.0707	0.492	42.58 ± 3.01	42.7 ± 3.72	-0.18
cg21329507	FAM70A	II	TSS200	0.0327	0.2354	0.067	42.47 ± 6.59	41.8 ± 4.44	0.62
cg21480420	FAM70A	I	TSS200	0.0463	0.2922	0.3312	41.03 ± 3.1	39.8 ± 1.61	1.16
cg09793609	FAM70A	I	TSS200	0.0144	0.2735	0.2675	32.9 ± 3.42	31.4 ± 3.63	1.44
cg06044117	FAM76B	I	TSS1500	0.0484	0.2383	0.7031	7.458 ± 0.73	8.13 ± 1.16	-0.68
cg25622487	FAM76B	II	TSS1500	0.0133	0.0056	0.4982	4.738 ± 0.84	5.18 ± 1.24	-0.45
cg01612292	FAM83H	I	Body	0.0443	0.0991	0.1156	73.24 ± 10.4	75.2 ± 6.23	-2.04
cg06770908	FAM89A	II	3'UTR	0.0341	0.0555	0.4736	86.11 ± 2.16	85.2 ± 1.58	0.82
cg15893108	FAM90A13	I	TSS1500	0.0381	0.0084	0.0457	88.99 ± 2.62	88.7 ± 2.29	0.24
cg27338504	FAM92A1	I	TSS200	0.0351	0.7601	0.089	6.262 ± 0.67	6.71 ± 1.02	-0.45
cg01709119	FAM96B	I	Body	0.029	0.8867	0.226	5.501 ± 0.48	6.06 ± 0.7	-0.56
cg21112925	FAM96B	II	Body	0.0353	0.1184	0.3805	5.403 ± 0.97	5.63 ± 0.47	-0.23
cg05843574	FAM98B	II	TSS200	0.0153	0.0042	0.4794	16.22 ± 3.94	15.9 ± 3.25	0.28
cg07506458	FAM98C	II	3'UTR	0.0087	0.0112	0.056	83.44 ± 1.83	84.4 ± 2.17	-0.96
cg24835021	FAM98C	I	Body	0.0091	0.0199	0.0193	4.525 ± 0.37	5.11 ± 0.7	-0.59
cg24104099	FANCD2	II	5'UTR	0.04	0.2115	0.0506	4.673 ± 0.72	4.88 ± 0.52	-0.22
cg08433293	FANCI	II	TSS1500	0.0192	0.0113	0.084	38.72 ± 3.2	39.3 ± 3.41	-0.66
cg02831587	FAR1	II	TSS200	0.0067	0.0624	0.1797	4.941 ± 0.58	5.64 ± 0.66	-0.71
cg14521508	FASN	II	TSS200	0.0345	0.047	0.0984	9.631 ± 1.28	9.62 ± 0.96	0
cg03527919	FAT4	II	TSS200	0.0181	0.212	0.535	6.661 ± 0.94	7.16 ± 0.46	-0.5
cg01513909	FAU	I	TSS1500	0.0024	0.0412	0.034	4.418 ± 0.7	4.68 ± 0.52	-0.26
cg10436041	FBL	II	Body	0.0415	0.2771	0.0675	5.729 ± 0.59	6.07 ± 1.02	-0.35
cg20000088	FBLN2	I	Body	0.0494	0.0038	0.2523	85.25 ± 2.94	82.9 ± 3.4	2.28
cg21883802	FBLN5	I	5'UTR	0.0277	0.0965	0.2047	5.557 ± 0.74	6.14 ± 0.69	-0.59
cg03249947	FBLN7	I	5'UTR	0.0385	0.0055	0.0959	4.745 ± 0.62	4.46 ± 0.42	0.28
cg25532099	FBN2	II	TSS1500	0.0194	0.0587	0.0611	6.604 ± 0.9	6.75 ± 0.97	-0.15
cg06345693	FBRSL1	II	Body	0.0178	0.179	0.0153	79.89 ± 3.73	78.4 ± 3.46	1.47
cg02752802	FBXL17	I	TSS200	0.0058	0.0444	0.0883	3.451 ± 0.57	3.68 ± 0.32	-0.23
cg12916742	FBXL4	II	TSS200	0.033	0.0117	0.1198	9.569 ± 1.14	10 ± 1.32	-0.47
cg04495969	FBXO11	II	5'UTR	0.0474	0.0085	0.17	7.125 ± 0.93	6.51 ± 0.58	0.61
cg13195667	FBXO15	II	TSS200	0.0302	0.0013	0.1844	7.964 ± 0.92	7.44 ± 0.53	0.52
cg25740500	FBXO15	II	Body	0.0466	0.0454	0.0659	31.77 ± 4.84	28.6 ± 2.52	3.11
cg10197546	FBXO16	II	TSS200	0.0201	0.0807	0.112	6.07 ± 0.99	6.17 ± 1.03	-0.11
cg06244497	FBXO17	II	TSS200	0.0309	0.291	0.1439	10.39 ± 1.06	11.2 ± 1.46	-0.88
cg07633835	FBXO18	II	Body	0.0352	0.0071	0.0512	81.55 ± 1.38	80.3 ± 1.66	1.18
cg00088026	FBXO21	I	TSS200	0.0474	0.1906	0.8814	8.465 ± 1.01	9.26 ± 1.5	-0.8
cg05003599	FBXO24	I	Body	0.005	0.0041	0.0165	50.7 ± 1.65	48 ± 3.92	2.62
cg17648103	FBXO3	I	TSS200	0.007	0.0061	0.1618	4.086 ± 0.4	4.65 ± 0.77	-0.57
cg27119004	FBXO31	II	Body	0.0326	0.1186	0.3355	87.19 ± 1.85	86.6 ± 1.23	0.57
cg27585878	FBXO31	II	Body	0.0492	0.2277	0.3723	86.95 ± 2.27	85.9 ± 1.61	0.99
cg21600563	FBXO33	I	TSS200	0.0159	0.1047	0.0028	2.625 ± 0.4	2.92 ± 0.5	-0.3
cg23218943	FBXO36	I	TSS1500	0.0165	0.0272	0.1117	5.794 ± 0.83	5.77 ± 0.62	0.02
cg16989378	FBXO36	I	TSS1500	0.0113	0.007	0.035	6.484 ± 1.29	5.97 ± 1.29	0.51
cg26918105	FBXO4	II	Body	0.0461	0.0638	0.4086	84.42 ± 2.06	82.4 ± 1.26	1.97
cg22727641	FBXO43	II	1stExon	0.0134	0.0317	0.0879	13.2 ± 3.26	13.5 ± 2.12	-0.33
cg23700125	FBXO43	I	1stExon	0.0134	0.0151	0.1538	15.36 ± 2.92	14.5 ± 1.2	0.84
cg01420388	FBXO44	II	TSS1500	0.0365	0.3233	0.0049	30.65 ± 2.83	32 ± 3.35	-1.4
cg03215730	FBXO48	I	5'UTR	0.0355	0.5315	0.7251	5.647 ± 0.64	6.11 ± 0.71	-0.47
cg25401754	FBXO5	I	5'UTR	0.043	0.2524	0.18	4.157 ± 0.73	4.68 ± 0.61	-0.53
cg21400921	FBXO9	II	TSS1500	0.0196	0.1392	0.0359	7.816 ± 0.89	8.2 ± 0.62	-0.39
cg27371456	FBXW4	II	Body	0.0426	0.791	0.0985	68.9 ± 2.87	70.2 ± 4.7	-1.3
cg17121197	FBXW8	II	Body	0.0124	0.2264	0.09	81.57 ± 2.75	81.3 ± 1.76	0.24
cg19721801	FBXW9	I	5'UTR	0.0161	0.0904	0.1393	4.727 ± 0.74	4.76 ± 0.35	-0.03
cg13228041	FCER1G	II	3'UTR	0.0248	0.0491	0.1721	87.24 ± 2.63	86.3 ± 1.62	0.87
cg21190982	FCF1	II	Body	0.0038	0.1009	0.1021	47.18 ± 5.93	48.2 ± 2.71	-1.06
cg10016575	FCGBP	I	Body	0.0421	0.0112	0.0723	28.43 ± 3.09	28.7 ± 3.03	-0.31
cg13562549	FCGBP	II	Body	0.0281	0.0013	0.0062	62.77 ± 3.6	62.4 ± 4.64	0.31
cg07071036	FCGRT	II	TSS1500	0.0391	0.066	0.0036	23.2 ± 3.5	24.1 ± 3.44	-0.99
cg24436264	FCGRT	II	TSS200	0.0004	0.0041	0.0114	9.835 ± 1.57	10.7 ± 1.16	-0.91
cg27578760	FCRL5	I	Body	0.0341	0.0501	0.0079	91.6 ± 0.83	91 ± 1.64	0.58
cg23518257	FEM1A	I	TSS200	0.0425	0.4914	0.0015	5.337 ± 0.57	5.71 ± 0.6	-0.38
cg18749273	FEM1B	II	TSS200	0.05	0.0536	0.5412	11.29 ± 1.22	10.8 ± 1.33	0.46
cg19779370	FER	I	5'UTR	0.0141	0.0064	0.0966	11.81 ± 1.23	12 ± 1.26	-0.23
cg15104158	FGF12	II	TSS200	0.0291	0.9342	0.0246	8.785 ± 1.19	10.1 ± 1.95	-1.36
cg00902847	FGF12	II	TSS200	0.0135	0.0622	0.0073	8.831 ± 1.56	8.92 ± 0.88	-0.1
cg02588867	FGF13	II	5'UTR	0.0394	0.0106	0.0284	79.61 ± 4.03	79.6 ± 3.02	-0.02
cg05210258	FGF14	II	Body	0.0066	0.3193	0.2124	12.22 ± 2.41	13.3 ± 1.85	-1.09
cg22809871	FGF14	I	Body	0.0178	0.0177	0.2647	10.19 ± 5.28	8.63 ± 2.05	1.56
cg15637095	FGF18	I	1stExon	0.001	0.0249	0.1381	5.719 ± 0.76	5.99 ± 0.39	-0.28
cg11580948	FGF5	II	Body	0.0047	0.0234	0.0037	8.636 ± 1.37	9.7 ± 1.54	-1.07
cg10218799	FGF5	II	TSS1500	0.0099	0.0293	0.084	5.697 ± 1.18	5.82 ± 0.49	-0.13
cg26820037	FGF8	I	Body	0.0493	0.1255	0.2603	14.53 ± 1.67	15.7 ± 1.63	-1.25
cg14526525	FGFBP3	II	1stExon	0.0402	0.0605	0.8182	6.74 ± 1.31	7.66 ± 1.17	-0.92
cg06791446	FGFR2	II	5'UTR	0.0447	0.0964	0.308	50.29 ± 5.57	49.2 ± 7.83	1.02
cg11408622	FGFR4	I	1stExon	0.0075	0.0077	0.0555	6.607 ± 1.25	6.23 ± 1.21	0.37
cg05783223	FGR	II	5'UTR	0.0406	0.0219	0.0302	24.06 ± 3.76	23.8 ± 1.34	0.22
cg06827976	FGR	II	5'UTR	0.007	0.0031	0.0146	88.64 ± 2.39	87.9 ± 1.04	0.71
cg06838175	FHAD1	II	TSS200	0.0087	0.1448	0.0296	8.747 ± 2.72	7.73 ± 1.3	1.01
cg11799650	FHAD1	II	TSS200	0.044	0.0296	0.2426	26.34 ± 3.94	24 ± 2.6	2.3
cg23570618	FHDC1	I	3'UTR	0.0326	0.0265	0.0833	85.86 ± 2.18	83.8 ± 2.46	2
cg10541332	FHIT	II	TSS1500	0.0035	0.0042	0.0704	7.029 ± 2.16	6.89 ± 0.67	0.14
cg06068891	FHL1	II	TSS1500	0.0121	0.0139	0.0174	81.53 ± 3.54	79.9 ± 5.1	1.6
cg03136099	FHL2	II	TSS1500	0.0365	0.011	0.4326	85.98 ± 1.88	85.8 ± 1.85	0.17
cg10666081	FHL2	II	Body	0.0211	0.0038	0.0226	82.01 ± 1.77	81.1 ± 2.57	0.83
cg20719439	FHL5	II	TSS1500	0.0123	0.415	0.0395	76.1 ± 2.73	74 ± 2.55	2
cg13921605	FIBCD1	II	Body	0.0011	0.0452	0.0052	17.55 ± 1.86	19.1 ± 2.72	-1.6
cg20593611	FIGN	I	TSS1500	0.0121	0.0064	0.174	6.089 ± 0.69	6.25 ± 0.57	-0.16
cg03239279	FIS1	II	Body	0.0489	0.1765	0.1546	76.48 ± 3.16	79 ± 4.24	-2.61
cg13164831	FKBP10	I	Body	0.0163	0.2189	0.0011	91.43 ± 1.25	89.8 ± 2.06	1.62
cg04915277	FKBP4	I	1stExon	0.0105	0.014	0.0486	5.229 ± 0.71	5.45 ± 0.78	-0.23
cg14393567	FKBP6	II	Body	0.0399	0.0066	0.5424	84.51 ± 1.74	83.2 ± 2.83	1.26
cg05098551	FKBP7	II	TSS1500	0.0194	0.0197	0.0165	31.49 ± 4.09	33.3 ± 6.53	-1.87
cg18080528	FKBPL	II	5'UTR	0.0169	0.6561	0.1563	6.496 ± 1.51	6.91 ± 1.4	-0.42
cg23560790	FKBPL	II	5'UTR	0.0205	0.4957	0.0581	6.774 ± 0.88	6 ± 0.61	0.77
cg19855573	FLG	II	TSS200	0.0421	0.0082	0.0051	71.73 ± 4.07	72.3 ± 2.76	-0.64
cg11832408	FLI1	II	TSS1500	0.0263	0.6869	0.0214	11.15 ± 1.13	11.9 ± 1.72	-0.79
cg06072021	FLI1	I	1stExon	0.0231	0.238	0.5222	5.498 ± 0.45	5.68 ± 0.55	-0.19
cg20707279	FLII	I	TSS200	0.0337	0.039	0.0399	4.891 ± 0.35	4.87 ± 0.74	0.01
cg06636001	FLJ10661	II	TSS1500	0.0131	0.012	0.4425	8.884 ± 2.95	9.76 ± 3.17	-0.88
cg14343924	FLJ10661	II	Body	0.0293	0.0112	0.172	11.88 ± 3.66	11.2 ± 3.35	0.67
cg10473787	FLJ12825	I	Body	0.0394	0.3829	0.2994	62.57 ± 4.78	63.1 ± 3.14	-0.54
cg14848077	FLJ13197	I	TSS1500	0.0479	0.1303	0.1778	7.94 ± 1.52	8.1 ± 1.03	-0.17
cg26158950	FLJ22536	II	Body	0.0374	0.083	0.3155	20.85 ± 4.12	18.7 ± 4.35	2.14
cg03644629	FLJ25363	II	Body	0.0452	0.096	0.6271	80.28 ± 3.39	76 ± 4.09	4.22
cg10646080	FLJ30058	II	TSS1500	0.017	0.0649	0.2459	38.08 ± 4.45	40.1 ± 3.05	-2.02
cg08046324	FLJ30058	II	5'UTR	0.0321	0.2109	0.0693	40.14 ± 2.7	39.7 ± 2.94	0.41
cg15981195	FLJ35024	II	TSS1500	0.0484	0.0509	0.7499	5.739 ± 0.61	6.67 ± 0.67	-0.94
cg16111488	FLJ40852	II	Body	0.0447	0.056	0.4735	71.44 ± 5.8	70.6 ± 4.89	0.8
cg18204675	FLJ41603	I	TSS200	0.0127	0.0687	0.0116	5 ± 0.87	5.1 ± 0.53	-0.1
cg10802480	FLJ42875	II	Body	0.0095	0.0323	0.0521	15.62 ± 1.48	16 ± 1.27	-0.44
cg15723250	FLJ43860	II	Body	0.0031	0.002	0.0653	74.54 ± 5	73.7 ± 4.79	0.79
cg10200291	FLJ44606	I	5'UTR	0.0077	0.0004	0.1515	15.8 ± 3.37	15.4 ± 3.1	0.32
cg03672342	FLJ45983	II	Body	0.0297	0.0742	0.3145	16.12 ± 2.8	16.5 ± 1.79	-0.38
cg08347183	FLJ45983	I	TSS1500	0.0445	0.2457	0.6461	5.775 ± 0.94	6.11 ± 0.62	-0.34
cg01573955	FLJ90757	I	TSS1500	0.0234	0.1522	0.1743	4.16 ± 0.45	4.62 ± 0.41	-0.47
cg26934566	FLVCR2	II	1stExon	0.0263	0.2188	0.0741	9.096 ± 1.17	9.85 ± 1.04	-0.76
cg02828802	FLYWCH1	I	Body	0.0318	0.0526	0.117	93.41 ± 1.1	92.7 ± 1.06	0.62
cg13068215	FMN2	II	Body	0.0471	0.0108	0.8098	68.51 ± 3.11	70.1 ± 4.12	-1.66
cg25208017	FMN2	I	1stExon	0.0335	0.0304	0.264	4.557 ± 0.65	4.89 ± 0.88	-0.33
cg19481029	FMNL1	II	Body	0.0432	0.0152	0.148	80.6 ± 7.26	79.2 ± 5.18	1.34
cg02567981	FMNL3	I	TSS200	0.0377	0.0915	0.3207	4.798 ± 0.6	5.25 ± 0.39	-0.46
cg15098255	FMO5	II	TSS1500	0.0499	0.0064	0.0911	58.86 ± 7.39	57.9 ± 4.54	0.96
cg12732953	FMR1NB	II	TSS1500	0.0338	0.1326	0.0788	84.69 ± 2.07	82.4 ± 2.62	2.23
cg12748367	FN1	I	TSS1500	0.0475	0.1115	0.2214	5.236 ± 0.61	5.41 ± 0.85	-0.17
cg21697134	FN3K	II	Body	0.04	0.7441	0.055	12.75 ± 2.51	13.2 ± 2.83	-0.49
cg13530158	FNBP1	II	TSS200	0.0155	0.2884	0.1861	4.91 ± 0.51	5.47 ± 0.43	-0.56
cg07739841	FNDC1	II	Body	0.0088	0.0029	0.0401	72.9 ± 4.54	71.4 ± 4.34	1.46
cg16541340	FNDC3B	II	5'UTR	0.0168	0.0921	0.8004	5.523 ± 0.68	5.97 ± 1.11	-0.45
cg27511208	FNDC5	I	TSS1500	0.0427	0.4956	0.3539	5.345 ± 0.54	5.93 ± 0.47	-0.58
cg07294234	FNTA	I	TSS200	0.0279	0.0219	0.133	5.025 ± 0.78	5.19 ± 0.47	-0.17
cg07063870	FOSL2	II	1stExon	0.031	0.0094	0.3954	7.131 ± 0.48	7.18 ± 1.09	-0.05
cg14042504	FOXA2	II	Body	0.0033	0.0122	0.1186	12.26 ± 1.73	12 ± 1.3	0.23
cg26517663	FOXB1	I	TSS1500	0.0216	0.1819	0.0121	10.83 ± 1.06	11.7 ± 2.22	-0.94
cg04780909	FOXC1	I	TSS200	0.0062	0.6172	0.1505	6.156 ± 0.7	6.54 ± 0.8	-0.38
cg09360770	FOXC2	I	TSS1500	0.0354	0.0416	0.0945	6.203 ± 0.42	6.25 ± 0.7	-0.05
cg08871855	FOXI3	I	TSS1500	0.0158	0.1975	0.4737	12.55 ± 1.19	13 ± 0.73	-0.5
cg17815933	FOXJ2	II	5'UTR	0.0193	0.0268	0.0148	36.02 ± 4.15	33.9 ± 3.59	2.08
cg19724668	FOXJ3	I	TSS1500	0.0003	0.0073	0.0135	2.782 ± 0.4	3.05 ± 0.52	-0.28
cg15256491	FOXK1	I	Body	0.0345	0.0093	0.1019	50.5 ± 2.82	50.5 ± 3.64	-0.07
cg27496570	FOXK1	II	3'UTR	0.0473	0.0078	0.289	73.44 ± 2.9	73 ± 4.03	0.42
cg22466400	FOXK1	II	Body	0.0486	0.0764	0.2677	88.69 ± 1.76	87.3 ± 0.87	1.32
cg24319102	FOXK2	II	Body	0.0342	0.1235	0.095	82.57 ± 3.31	83.4 ± 2.99	-0.9
cg11551902	FOXM1	I	TSS200	0.0076	0.0708	0.0555	4.453 ± 0.86	4.43 ± 0.52	0.02
cg26430059	FOXN3	II	Body	0.0393	0.3162	0.0539	7.872 ± 1.62	8.11 ± 1.09	-0.25
cg01589998	FOXN4	II	Body	0.0193	0.2154	0.5712	12.1 ± 1.75	11.4 ± 1.97	0.66
cg10733317	FOXO1	II	Body	0.046	0.1328	0.5392	79.14 ± 3.72	76.2 ± 3.25	2.94
cg08792630	FOXO3	II	Body	0.0317	0.5133	0.0289	13.36 ± 2.12	15.3 ± 4.06	-1.98
cg17753496	FOXO3	I	TSS200	0.0282	0.0393	0.2168	2.616 ± 0.52	2.97 ± 0.28	-0.35
cg15375327	FOXO3	II	TSS1500	0.0133	0.2411	0.0718	5.693 ± 0.79	5.22 ± 0.68	0.47
cg17716100	FOXO4	I	TSS1500	0.0271	0.2969	0.2738	18.29 ± 5.1	17.9 ± 2.68	0.32
cg04991071	FOXP1	II	5'UTR	0.0132	0.0025	0.4007	73.22 ± 3.38	74.8 ± 3.53	-1.63
cg01137672	FOXP1	I	5'UTR	0.0315	0.0659	0.0488	88.09 ± 5.86	87.7 ± 6.13	0.31
cg21164975	FOXP4	I	3'UTR	0.0358	0.2258	0.0155	56.26 ± 4.32	54.6 ± 5	1.58
cg09391898	FOXRED1	II	Body	0.0467	0.2634	0.0413	86.88 ± 0.8	84.9 ± 2.79	1.95
cg12222132	FRAS1	II	TSS200	0.0063	0.0047	0.023	8.31 ± 0.91	9.5 ± 1.3	-1.19
cg22303699	FRAS1	II	3'UTR	0.0246	0.0033	0.0339	89.51 ± 2.03	88.3 ± 0.86	1.2
cg14091154	FRAS1	II	Body	0.0355	0.1307	0.0674	60.9 ± 5.19	58.7 ± 3.34	2.11
cg04616222	FRAT1	I	TSS200	0.0315	0.0405	0.1909	3.938 ± 0.44	4.43 ± 0.62	-0.49
cg14563790	FREQ	II	Body	0.0344	0.0526	0.1895	9.772 ± 1.17	9.68 ± 0.83	0.09
cg05888872	FRMD4A	I	Body	0.0445	0.0033	0.0035	10.74 ± 4.62	12.6 ± 4.03	-1.87
cg13707951	FRMD4A	II	Body	0.0448	0.3493	0.2995	16.08 ± 4.76	15.6 ± 3.03	0.41
cg26112846	FRMD6	I	TSS1500	0.0328	0.0496	0.4069	14.2 ± 1.4	14.8 ± 1.4	-0.65
cg07317641	FRZB	I	TSS1500	0.0317	0.0338	0.3795	8.513 ± 0.86	8.82 ± 0.99	-0.31
cg13794553	FSD1L	I	Body	0.0127	0.0343	0.1699	5.682 ± 1.21	5.89 ± 0.86	-0.21
cg06378561	FSTL1	II	Body	0.0091	0.1917	0.6804	36.5 ± 28.7	53.5 ± 20.6	-17.06
cg25322086	FTCD	II	TSS200	0.0245	0.0117	0.247	80.76 ± 2.39	76.9 ± 5.09	3.79
cg22031654	FTHL17	II	TSS200	0.0318	0.0475	0.8546	84.55 ± 3.5	84 ± 3.12	0.47
cg01981760	FTO	II	TSS1500	0.0202	0.1384	0.0229	11.34 ± 1.28	11.7 ± 1.35	-0.39
cg05642923	FTSJ3	II	3'UTR	0.0428	0.0287	0.3166	45.58 ± 5.14	45.9 ± 4	-0.41
cg26873754	FUCA1	II	Body	0.0203	0.0093	0.1152	70.58 ± 4.03	70.7 ± 3.37	-0.16
cg14084176	FUNDC1	II	Body	0.0093	0.0368	0.0165	11.46 ± 3.13	9.94 ± 2.05	1.52
cg07281959	FURIN	I	Body	0.0227	0.0065	0.15	77.14 ± 3.04	75.5 ± 1.73	1.63
cg05469396	FURIN	I	Body	0.0183	0.0528	0.0525	78.63 ± 6.8	76.1 ± 6.75	2.46
cg26377677	FURIN	II	5'UTR	0.0472	0.0115	0.0245	77.26 ± 4.29	73.7 ± 3.72	3.5
cg01142676	FXYD2	I	Body	0.0476	0.033	0.009	16.52 ± 3.02	17.1 ± 1.97	-0.64
cg01568919	FZD10	II	1stExon	0.031	0.8489	0.0075	21.63 ± 2.28	21.4 ± 2.73	0.15
cg21571937	FZD2	II	TSS1500	0.008	0.0739	0.1443	5.622 ± 0.78	6.22 ± 0.86	-0.6
cg10248584	FZD4	I	TSS200	0.0293	0.0805	0.1087	7.294 ± 1.07	7.44 ± 0.84	-0.15
cg06697829	FZD5	II	Body	0.0486	0.0361	0.4218	9.407 ± 2.12	10.1 ± 1.69	-0.76
cg14239329	FZD7	II	TSS200	0.0329	0.0475	0.3546	7.948 ± 1.25	8.86 ± 1.28	-0.91
cg08649099	FZD9	I	TSS200	0.0084	0.1716	0.1783	3.146 ± 0.41	3.3 ± 0.35	-0.16
cg22334543	FZR1	I	TSS200	0.0366	0.2385	0.384	6.423 ± 0.54	7.3 ± 0.94	-0.89
cg08422514	G6PD	I	5'UTR	0.0143	0.0316	0.0564	21.21 ± 3.89	19.5 ± 1.88	1.62
cg10026671	GAB3	II	TSS200	0.014	0.0964	0.3591	30.08 ± 3.71	32.6 ± 2.93	-2.52
cg17278655	GABARAP	I	TSS1500	0.0475	0.755	0.1139	4.06 ± 0.46	4.4 ± 0.44	-0.35
cg20757073	GABBR1	II	Body	0.0454	0.0003	0.1589	69.2 ± 3.57	65.3 ± 7.14	3.85
cg07813249	GABRA2	I	TSS200	0.0339	0.5251	0.1158	5.982 ± 0.45	6.51 ± 0.69	-0.53
cg15665646	GABRA5	II	TSS200	0.0297	0.1712	0.0643	7.981 ± 0.94	9.35 ± 0.87	-1.37
cg03830049	GABRG3	II	Body	0.0413	0.0121	0.3249	86.5 ± 1.69	84.4 ± 1.71	2.01
cg15762032	GAD2	II	Body	0.0478	0.4654	0.0342	6.826 ± 1.08	7.35 ± 0.94	-0.53
cg22224769	GADD45A	II	5'UTR	0.0175	0.0977	0.1816	6.322 ± 1.04	5.94 ± 1.08	0.38
cg14249922	GADD45G	I	3'UTR	0.0258	0.4986	0.4612	34.04 ± 2.79	29.9 ± 2.45	4.11
cg17204288	GAGE2A	I	5'UTR	0.0219	0.1195	0.3476	63.53 ± 17.8	64.3 ± 16.1	-0.83
cg06037963	GAL3ST2	II	Body	0.0376	0.5971	0.1395	84.21 ± 3.89	83.3 ± 2.02	0.84
cg17955575	GALK1	I	Body	0.0032	0.0082	0.0016	5.856 ± 0.84	6.31 ± 0.97	-0.46
cg16688112	GALNS	II	Body	0.036	0.3579	0.165	12.38 ± 0.71	13.4 ± 0.91	-1.04
cg17852245	GALNT10	II	Body	0.0039	0.0074	0.0068	86.15 ± 2.65	84.9 ± 1.76	1.23
cg01080986	GALNT2	II	Body	0.0435	0.0169	0.2857	87.99 ± 1.99	86.1 ± 2.65	1.8
cg25158678	GALNT6	II	TSS200	0.0024	0.0093	0.0318	7.216 ± 1.1	7.79 ± 1.17	-0.58
cg21549904	GALNT7	II	Body	0.0106	0.0235	0.3158	5.65 ± 0.73	5.91 ± 0.86	-0.27
cg11369235	GALNT7	II	Body	0.038	0.0852	0.2678	5.406 ± 0.67	5.55 ± 0.62	-0.15
cg23617042	GALNT7	II	Body	0.0324	0.179	0.0178	79.06 ± 3.73	78.6 ± 4.22	0.46
cg07955315	GALNT9	II	Body	0.0466	0.0618	0.176	77.7 ± 5.74	78.5 ± 3.54	-0.8
cg01345136	GALNT9	II	Body	0.0165	0.0049	0.0083	20.27 ± 5.76	20.9 ± 3.24	-0.64
cg12248652	GALNT9	I	Body	0.0062	0.0853	0.2293	44.47 ± 5.74	44.8 ± 4.27	-0.38
cg05228717	GALNT9	II	Body	0.0167	0.0374	0.0484	7.613 ± 2.86	7.72 ± 1.63	-0.11
cg00502222	GALNT9	I	Body	0.041	0.1672	0.0199	86.21 ± 3.95	85.1 ± 3.11	1.07
cg16876527	GALNT9	II	Body	0.0087	0.0058	0.4082	86.84 ± 2.4	85.7 ± 1.86	1.14
cg11334728	GALNT9	II	Body	0.0135	0.0251	0.016	76.68 ± 3.77	74.3 ± 2.95	2.36
cg05197062	GALNTL4	I	Body	0.0258	0.0305	0.4104	6.48 ± 2.75	6.82 ± 2.61	-0.35
cg26588943	GALNTL6	II	1stExon	0.031	0.1323	0.0939	6.292 ± 0.91	6.54 ± 0.72	-0.25
cg18461021	GALR1	II	TSS1500	0.0189	0.1361	0.0947	32.03 ± 8.5	33.6 ± 6.04	-1.62
cg15443732	GALR1	II	TSS1500	0.0396	0.4988	0.6194	30.16 ± 8.69	31.5 ± 5.11	-1.4
cg15146859	GALR1	I	TSS1500	0.0032	0.307	0.0843	5.189 ± 0.57	5.71 ± 0.67	-0.52
cg14165663	GALR2	II	TSS1500	0.0211	0.7562	0.1492	32.89 ± 3.33	32.3 ± 1.69	0.53
cg01639562	GAPDHS	II	Body	0.0338	0.1281	0.7057	7.475 ± 1.34	7.69 ± 1.29	-0.22
cg25681177	GAPDHS	II	5'UTR	0.0342	0.0602	0.6886	14.59 ± 2.73	14.1 ± 1.97	0.47
cg17190117	GAS2L2	II	3'UTR	0.0481	0.4807	0.0644	68.59 ± 4.41	67.8 ± 2.23	0.78
cg12833931	GAS7	II	Body	0.023	0.006	0.1489	10.18 ± 2.92	11.1 ± 2.98	-0.95
cg19496782	GATA6	II	TSS200	0.001	0.0298	0.0096	9.075 ± 2.01	9.32 ± 1.04	-0.25
cg04966166	GATAD1	II	TSS200	0.0365	0.1072	0.0819	6.885 ± 0.89	7.29 ± 0.77	-0.41
cg23471348	GATAD2A	I	Body	0.0358	0.0054	0.1314	66.04 ± 4.35	63.6 ± 4.24	2.4
cg03652890	GATSL3	I	TSS200	0.0491	0.0152	0.559	4.942 ± 0.79	5.26 ± 1.13	-0.32
cg03801816	GBA	II	TSS1500	0.0372	0.3144	0.3726	5.165 ± 0.76	5.55 ± 0.61	-0.39
cg03549127	GCA	II	1stExon	0.0026	0.0009	0.0244	5.142 ± 1.17	5.46 ± 1	-0.32
cg12179044	GCN1L1	II	Body	0.0289	0.0177	0.2392	4.888 ± 0.81	4.4 ± 0.51	0.48
cg09885086	GCNT1	II	5'UTR	0.0218	0.5085	0.1067	6.236 ± 0.72	6.59 ± 1.01	-0.36
cg26781466	GCNT2	II	1stExon	0.0397	0.3408	0.2586	19.21 ± 2.83	20.3 ± 2.4	-1.14
cg22187251	GCNT2	II	Body	0.0423	0.0149	0.0814	56.21 ± 10.2	53.8 ± 9.94	2.37
cg09898978	GCOM1	II	Body	0.0277	0.0078	0.0944	66.26 ± 6.07	68 ± 3.21	-1.73
cg12689285	GDAP1L1	I	TSS200	0.011	0.1013	0.2251	14.36 ± 1.54	14.2 ± 1.34	0.11
cg05899618	GDF7	II	TSS1500	0.0205	0.102	0.0456	7.549 ± 1.06	7.96 ± 1.17	-0.41
cg25953713	GDI2	I	TSS200	0.0115	0.0297	0.0396	5.198 ± 0.59	5.54 ± 0.9	-0.35
cg22628500	GFI1	II	TSS200	0.0221	0.4251	0.2414	6.917 ± 0.69	7.09 ± 0.58	-0.18
cg12810233	GFI1	II	5'UTR	0.0301	0.0637	0.2817	8.784 ± 1.34	8.42 ± 0.68	0.36
cg27109675	GFOD2	I	5'UTR	0.0246	0.1969	0.0092	4.876 ± 0.7	4.99 ± 0.61	-0.12
cg18672939	GFRA1	I	1stExon	0.0216	0.0298	0.0278	5.933 ± 0.95	5.53 ± 0.58	0.4
cg09459291	GFRA2	II	1stExon	0.0499	0.6247	0.2394	6.128 ± 1.06	7.3 ± 0.95	-1.18
cg26721890	GFRA3	II	Body	0.0117	0.0008	0.0046	85.73 ± 2.41	84 ± 2.83	1.68
cg05946920	GGA1	II	Body	0.0009	0.0056	0.0086	32.55 ± 5.33	33.8 ± 3.69	-1.3
cg20929229	GGA2	II	TSS200	0.0461	0.0773	0.3929	6.064 ± 1.82	6.17 ± 1.34	-0.11
cg17505463	GGT3P	II	TSS1500	0.0085	0.0008	0.3402	72.93 ± 3.25	71.6 ± 3.85	1.23
cg21805880	GGT6	II	TSS1500	0.0386	0.0438	0.0061	70.57 ± 3.22	70.1 ± 5.04	0.44
cg11494091	GH2	II	TSS1500	0.0475	0.0262	0.0365	69.64 ± 11.4	71.4 ± 9.83	-1.76
cg10336671	GHRHR	II	Body	0.0282	0.0021	0.663	81.46 ± 3.03	81 ± 2.9	0.44
cg11812218	GHSR	II	TSS1500	0.0067	0.0082	0.1016	12.12 ± 1.93	10.9 ± 1.12	1.14
cg13982505	GIGYF2	II	Body	0.0151	0.0076	0.0087	76.84 ± 4.18	76.6 ± 4.67	0.22
cg00848780	GIPR	II	Body	0.046	0.0812	0.039	24.14 ± 3.12	23.3 ± 2.44	0.76
cg04689379	GIPR	II	TSS1500	0.0455	0.3427	0.1423	32.18 ± 4.69	31.1 ± 3.65	1.05
cg25749609	GJA3	II	1stExon	0.0355	0.0056	0.0098	9.466 ± 1.21	8.67 ± 0.79	0.79
cg07999953	GJB3	II	5'UTR	0.0397	0.1404	0.4144	70.06 ± 4.6	70.3 ± 4.1	-0.29
cg13429414	GJB3	II	1stExon	0.0457	0.0656	0.1416	7.188 ± 1	7.38 ± 0.45	-0.2
cg06949812	GJD3	II	1stExon	0.0437	0.1135	0.0966	39.68 ± 5.62	38.9 ± 5.13	0.71
cg05930207	GJD3	II	1stExon	0.0262	0.0262	0.1885	76.97 ± 7.91	74.7 ± 7.46	2.23
cg05568941	GJD3	I	1stExon	0.0302	0.0856	0.092	65.91 ± 6.52	62.7 ± 4.97	3.13
cg21246431	GK5	II	TSS200	0.014	0.0896	0.0767	6.525 ± 0.94	6.91 ± 0.68	-0.39
cg16263653	GLB1	II	Body	0.049	0.1596	0.2811	85.62 ± 3	84.7 ± 2.16	0.91
cg12562660	GLI2	II	Body	0.0439	0.781	0.4645	82.56 ± 12.2	85.6 ± 2.75	-3.12
cg08927728	GLIS1	II	Body	0.0234	0.0166	0.014	70.62 ± 5.22	68.1 ± 3.1	2.51
cg05422647	GLRA1	II	TSS1500	0.0148	0.7269	0.0589	14.37 ± 2.97	17.7 ± 4.83	-3.37
cg26007049	GLRX5	I	TSS1500	0.0017	0.0127	0.0435	7.491 ± 1.59	8.16 ± 0.62	-0.68
cg21497043	GLS	I	5'UTR	0.0087	0.0266	0.1559	3.621 ± 0.43	3.64 ± 0.38	-0.02
cg19414763	GLT25D1	II	Body	0.018	0.0478	0.0044	56.43 ± 6.28	54.4 ± 6.63	2.02
cg10712668	GLT8D1	I	TSS200	0.0488	0.1651	0.1574	5.92 ± 1	6.25 ± 0.65	-0.33
cg11645532	GLTSCR1	II	TSS1500	0.0222	0.0005	0.0322	60.56 ± 4.58	62.2 ± 7.29	-1.72
cg26135716	GLUL	II	1stExon	0.026	0.0391	0.0863	7.907 ± 2.05	7.55 ± 2.46	0.35
cg14452789	GMCL1	II	TSS1500	0.0479	0.105	0.0379	5.136 ± 0.72	5.24 ± 0.71	-0.11
cg07741474	GMEB2	II	Body	0.0117	0.0518	0.0118	89.87 ± 2.81	89.5 ± 1.06	0.28
cg16461345	GMPR2	II	1stExon	0.0285	0.0798	0.012	5.69 ± 0.52	5.79 ± 0.91	-0.1
cg21086326	GNA15	II	Body	0.0171	0.0262	0.0274	37.11 ± 1.54	36.1 ± 2.99	0.92
cg07178143	GNAI1	I	Body	0.0064	0.0186	0.0438	4.882 ± 0.78	5.17 ± 0.53	-0.29
cg26282150	GNAI3	II	Body	0.0317	0.0202	0.7757	11.33 ± 2.28	11.9 ± 2.66	-0.61
cg15653282	GNAL	I	5'UTR	0.0205	0.0575	0.1576	3.442 ± 0.51	3.54 ± 0.38	-0.1
cg13023239	GNAL	II	Body	0.0285	0.0367	0.2919	74.86 ± 4.65	74.7 ± 4.98	0.1
cg09965996	GNAO1	II	3'UTR	0.0442	0.0159	0.2827	7.666 ± 1.32	7.86 ± 0.99	-0.2
cg24346429	GNAS	II	TSS200	0.0066	0.0039	0.4592	40.04 ± 4.27	42 ± 2.72	-1.99
cg20401058	GNAS	II	3'UTR	0.0036	0.0071	0.013	39.33 ± 2.25	40 ± 3.1	-0.72
cg17841572	GNAS	II	3'UTR	0.0297	0.095	0.6193	42.42 ± 2.74	41.1 ± 2.16	1.24
cg20019489	GNASAS	II	Body	0.028	0.0225	0.1185	63.91 ± 6.41	63.1 ± 5.29	0.73
cg08292024	GNAT1	II	Body	0.0064	0.0123	0.0113	27.03 ± 3.86	29.5 ± 4.52	-2.5
cg25314445	GNB1	II	Body	0.0042	0.0371	0.291	84.96 ± 2.03	84.4 ± 1.21	0.54
cg08481112	GNG7	II	5'UTR	0.0119	0.0346	0.3206	12.23 ± 2.09	14.2 ± 2.88	-1.99
cg19382697	GNG7	I	5'UTR	0.0449	0.5684	0.2234	74.15 ± 5.95	75.2 ± 4.01	-1.08
cg08626004	GNG7	I	3'UTR	0.038	0.0598	0.1295	94.96 ± 0.86	94.7 ± 0.41	0.25
cg00106685	GNL3	II	1stExon	0.0284	0.064	0.0943	5.489 ± 0.64	6.08 ± 1.03	-0.59
cg24153763	GNMT	II	TSS1500	0.0436	0.0962	0.3108	12.85 ± 3.14	13.1 ± 2.19	-0.29
cg24815792	GNMT	I	TSS1500	0.0325	0.0977	0.5459	10.14 ± 2.69	10 ± 1.45	0.1
cg04706597	GNMT	II	TSS1500	0.0254	0.4034	0.2549	15.6 ± 5.85	13.8 ± 2.64	1.76
cg27231075	GNPDA2	I	1stExon	0.048	0.3503	0.4055	14.03 ± 1.81	14.1 ± 1.1	-0.1
cg12227762	GNPNAT1	II	5'UTR	0.0096	0.0044	0.0464	6.006 ± 1.07	5.86 ± 1.09	0.14
cg18624581	GNS	II	TSS200	0.0342	0.2758	0.6362	10.13 ± 1.69	11.1 ± 2.25	-0.98
cg23755933	GOLGA3	I	3'UTR	0.0297	0.3034	0.5024	77.05 ± 4.51	73.7 ± 4.93	3.33
cg25917609	GOLGA5	II	5'UTR	0.0119	0.0178	0.4152	6.439 ± 0.7	6.84 ± 0.87	-0.4
cg18861827	GOLGB1	II	TSS1500	0.025	0.0203	0.154	12.52 ± 3.66	10.9 ± 1.95	1.6
[truncated: 3,731 more rows]
